# Supplementary material for: Understanding the biological processes of kidney carcinogenesis: an integrative multi-omics approach
Source: Mol Syst Biol. 2024 Nov 26;20(12):1282–302. doi: 10.1038/s44320-024-00072-3 (PMC11612429; doi:10.1038/s44320-024-00072-3)
Supplement: Supplementary file 2 — Table EV1 [file 44320_2024_72_MOESM2_ESM.xlsx]

## Sheet: Table EV1
Table EV1. Characteristics of ccRCC patients in both discovery and validation sets
Variables	Strata	Discovery (Mutographs, N=151)	Validation (IARC-ccRCC, N=462)	Validation (TCGA-KIRC, N=324)
Mean Age at Diagnosis ± SD		60.3 ± 10.7	61.2 ± 9.6	61.3 ± 11.8
Sex	Male	92 (60.9%)	273 (59.1%)	205 (63.2%)
	Female	59 (39.1%)	189 (40.9%)	114 (35.1%)
	Missing	0 (0.0%)	0 (0.0%)	5 (1.7%)
Country	Czech Republic	76 (50.3%)	289 (62.5%)	0 (0.0%)
	Russia	41 (27.2%)	105 (22.7%)	0 (0.0%)
	Romania	31 (20.5%)	59 (12.7%)	0 (0.0%)
	Serbia	3 (2.0%)	3 (0.8%)	0 (0.0%)
	Poland	0 (0.0%)	6 (1.3%)	0 (0.0%)
	The United States	0 (0%)	0 (0.0%)	324 (100%)
Tumour Stage	I	92 (61.0%)	220 (47.6%)	160 (49.4%)
	II	17 (11.2%)	80 (17.3%)	31 (9.6%)
	III	25 (16.6%)	115 (24.9%)	73 (22.5%)
	IV	17 (11.2%)	46 (10.0%)	58 (17.9%)
	Missing	0 (0%)	1 (0.2%)	2 (0.6%)
Tumour Grade	1	6 (4.0%)	79 (17.1%)	9 (2.7%)
	2	86 (57.0%)	215 (46.5%)	138 (42.6%)
	3	42 (27.7%)	82 (17.7%)	123 (37.9%)
	4	11 (7.3)	17 (3.6%)	50 (15.4%)
	Missing/Grade disagreement	6 (4.0%)	69 (15.1%)	4 (1.2%)
Hypertension	No	70 (46.3%)	199 (43.0%)	Not available
	Yes	80 (53.0%)	262 (56.7%)	Not available
	Missing	1 (0.7%)	1 (0.3%)	Not available
Diabetes	No	130 (86.1%)	275 (59.5%)	Not available
	Yes	20 (13.2%)	51 (11.0%)	Not available
	Missing	1(0.7%)	136 (29.5%)	Not available
BMI (kg/m2)	Latest measured	27.8 ± 5.5	28.8 ± 4.7	Not available
Tobacco Smoking Status	Never	81 (53.6%)	234 (50.6%)	39 (12.0%)
	Ever	69 (45.7%)	225 (48.7%)	30 (9.3%)
	Missing	1 (0.7%)	3 (0.8%)	255 (78.7%)
Alcohol Consumption Status	Never	88 (58.2%)	252 (54.5%)	Not available
	Ever	62 (41.1%)	208 (45.0%)	Not available
	Missing	1 (0.7%)	2 (0.5%)	Not available
Discovery set (samples include into MOFA analyses)
IARC-ccRCC studies with transcriptome data (microarray) available were used to validate factors 2-5.
TCGA-KIRC, the clear cell renal carcinoma cohort from TCGA was used to validate findings related to factors 1 and 6 due to availability of DNA methylation data.
