# Supplementary material for: Understanding the biological processes of kidney carcinogenesis: an integrative multi-omics approach
Source: Mol Syst Biol. 2024 Nov 26;20(12):1282–302. doi: 10.1038/s44320-024-00072-3 (PMC11612429; doi:10.1038/s44320-024-00072-3)
Supplement: Supplementary file 3 — Table EV2 [file 44320_2024_72_MOESM3_ESM.xlsx]

## Sheet: Table EV2
Table EV2. Selection of features informative of latent factors 1-6 by LASSO in ccRCC tumours (Discovery set).
Omic Layer	Features	Inferred Factor	Coef_LASSO	Penalty (lambda)	RMSE	Variance Explained	Validation Set
DNA Methylation Data	cg02288341	Factor1	0.048104	1e-10	0.202±0.0011	0.956±0.0005	TCGA-KIRC
DNA Methylation Data	cg16707405	Factor1	0.0471375				TCGA-KIRC
DNA Methylation Data	cg19084726	Factor1	0.0391367				TCGA-KIRC
DNA Methylation Data	cg17162024	Factor1	0.0342381				TCGA-KIRC
DNA Methylation Data	cg18412834	Factor1	0.0339152				TCGA-KIRC
DNA Methylation Data	cg00987080	Factor1	0.0337446				TCGA-KIRC
DNA Methylation Data	cg24031355	Factor1	0.0319015				TCGA-KIRC
DNA Methylation Data	cg12993163	Factor1	0.0302167				TCGA-KIRC
DNA Methylation Data	cg04842426	Factor1	0.0298797				TCGA-KIRC
DNA Methylation Data	cg12091642	Factor1	0.02953				TCGA-KIRC
Transcriptome Data	TMEM38B	Factor2	-0.067593	1e-10	0.313±0.0017	0.905±0.0011	IARC-ccRCC
Transcriptome Data	MT1F	Factor2	0.0561287				IARC-ccRCC
Transcriptome Data	SERINC2	Factor2	0.0529819				IARC-ccRCC
Transcriptome Data	DERA	Factor2	0.0516078				IARC-ccRCC
Transcriptome Data	OBFC2A	Factor2	0.0495918				IARC-ccRCC
Transcriptome Data	SLC34A2	Factor2	0.0491804				IARC-ccRCC
Transcriptome Data	C3	Factor2	0.0487385				IARC-ccRCC
Transcriptome Data	HEY2	Factor2	-0.0453754				IARC-ccRCC
Transcriptome Data	BASP1	Factor2	0.0410569				IARC-ccRCC
Transcriptome Data	BTG3	Factor2	0.0388112				IARC-ccRCC
Transcriptome Data	HCG2P7	Factor3	-0.061902	1e-10	0.130±0.0007	0.985±0.0002	IARC-ccRCC
Transcriptome Data	C2orf69	Factor3	-0.0566251				IARC-ccRCC
Transcriptome Data	EML3	Factor3	-0.0409084				IARC-ccRCC
Transcriptome Data	BRPF1	Factor3	-0.0388266				IARC-ccRCC
Transcriptome Data	MPRIP	Factor3	-0.0335637				IARC-ccRCC
Transcriptome Data	TEAD2	Factor3	-0.0335158				IARC-ccRCC
Transcriptome Data	NUAK1	Factor3	-0.0322608				IARC-ccRCC
Transcriptome Data	DLD	Factor3	0.0317096				IARC-ccRCC
Transcriptome Data	GRAMD1A	Factor3	-0.0297848				IARC-ccRCC
Transcriptome Data	MTFR1	Factor3	0.0288967				IARC-ccRCC
Transcriptome Data	BLZF1	Factor4	0.0553522	1e-10	0.162±0.0009	0.977±0.0003	IARC-ccRCC
Transcriptome Data	GNG2	Factor4	-0.052239				IARC-ccRCC
Transcriptome Data	SLC37A4	Factor4	0.0443348				IARC-ccRCC
Transcriptome Data	TSPAN13	Factor4	-0.040974				IARC-ccRCC
Transcriptome Data	ENTPD1	Factor4	-0.0408968				IARC-ccRCC
Transcriptome Data	GNG10	Factor4	-0.0384984				IARC-ccRCC
Transcriptome Data	LOC391370	Factor4	-0.0381672				IARC-ccRCC
Transcriptome Data	LHFP	Factor4	-0.0378681				IARC-ccRCC
Transcriptome Data	LOC728576	Factor4	-0.0355446				IARC-ccRCC
Transcriptome Data	TTC38	Factor4	0.0331361				IARC-ccRCC
Transcriptome Data	KCNJ16	Factor5	-0.0746228	1e-10	0.277±0.0036	0.936±0.0008	IARC-ccRCC
Transcriptome Data	CUBN	Factor5	-0.0734715				IARC-ccRCC
Transcriptome Data	PRKCH	Factor5	-0.0710589				IARC-ccRCC
Transcriptome Data	BNIP3	Factor5	-0.0637227				IARC-ccRCC
Transcriptome Data	DPYSL2	Factor5	-0.0543874				IARC-ccRCC
Transcriptome Data	FZD4	Factor5	-0.0543636				IARC-ccRCC
Transcriptome Data	SASH1	Factor5	-0.050529				IARC-ccRCC
Transcriptome Data	SRM	Factor5	0.0471356				IARC-ccRCC
Transcriptome Data	BEND5	Factor5	-0.0447056				IARC-ccRCC
Transcriptome Data	ANXA5	Factor5	-0.0376939				IARC-ccRCC
DNA Methylation Data	cg03389653	Factor6	-0.0869896	1e-10	0.342±0.0018	0.846±0.0019	TCGA-KIRC
DNA Methylation Data	cg23474890	Factor6	0.0781542				TCGA-KIRC
DNA Methylation Data	cg23192683	Factor6	0.0640445				TCGA-KIRC
DNA Methylation Data	cg06197769	Factor6	0.0633746				TCGA-KIRC
DNA Methylation Data	cg02298094	Factor6	0.0567565				TCGA-KIRC
DNA Methylation Data	cg00698602	Factor6	0.0559133				TCGA-KIRC
DNA Methylation Data	cg03483654	Factor6	0.0526951				TCGA-KIRC
DNA Methylation Data	cg00576279	Factor6	0.0511854				TCGA-KIRC
DNA Methylation Data	cg17398252	Factor6	-0.0458633				TCGA-KIRC
DNA Methylation Data	cg08887400	Factor6	0.0422588				TCGA-KIRC
Each observed factor was inferred using the omic layer in which it explained most of the variance.
Discovery set was used as the training set (120 ccRCC tumour samples with DNA methylation data and 151 with transcriptome data).
Factors 1 and 6 were inferred using DNA methylation data in TCGA-KIRC (clear cell renal carcinoma) cohort (N=324) where this omic layer was independently available.
Factors 2-5 were inferred using transcriptome data (microarray) of ccRCC samples from IARC studies (N=462).
LASSO coeficients for Factor2 were multiplied by -1, so Factor2 signature is orientated towards the presence of BAP1 cancer driver mutations.
