# Supplementary material for: Understanding the biological processes of kidney carcinogenesis: an integrative multi-omics approach
Source: Mol Syst Biol. 2024 Nov 26;20(12):1282–302. doi: 10.1038/s44320-024-00072-3 (PMC11612429; doi:10.1038/s44320-024-00072-3)
Supplement: Supplementary file 4 — Table EV3 [file 44320_2024_72_MOESM4_ESM.xlsx]

## Sheet: Table EV3
Table EV3. Association between global DNA methylation levels and factors in ccRCC tumours.
Discovery set (N=120)
Factor	Mean m-values of Alu		Mean m-values of LINE1		Mean m-values of Alu+LINE1
	Beta ± SE	P-value	Beta ± SE	P-value	Beta ± SE	P-value
Factor1	-0.22±0.08	0.009	-0.20±0.08	0.013	-0.21±0.08	0.009
Factor2	0.00±0.09	0.969	0.03±0.09	0.711	0.02±0.09	0.816
Factor3	-0.01±0.09	0.899	0.03±0.09	0.722	0.01±0.09	0.879
Factor4	-0.19±0.09	0.043	-0.12±0.09	0.198	-0.15±0.09	0.102
Factor5	-0.09±0.10	0.367	-0.06±0.10	0.567	-0.07±0.10	0.466
Factor6	0.13±0.08	0.107	0.19±0.08	0.013	0.17±0.08	0.032
Validation set (TCGA-KIRC) (N=324)
Factor	Mean m-values of Alu		Mean m-values of LINE1		Mean m-values of Alu+LINE1
	Beta ± SE	P-value	Beta ± SE	P-value	Beta ± SE	P-value
Factor1	-0.07±0.05	0.220	-0.05±0.05	0.312	-0.06±0.05	0.263
Factor6	0.02±0.05	0.678	0.03±0.05	0.538	0.03±0.05	0.602
Global DNA methylation levels estimated using mean values of CpG sites mapped to LINE1 and Alu trnasposable elements in ccRCC tumours.
Model: Factors ~ Global methylation levels + sex +age at diagnosis+country(whenever possible)
