# Supplementary material for: Understanding the biological processes of kidney carcinogenesis: an integrative multi-omics approach
Source: Mol Syst Biol. 2024 Nov 26;20(12):1282–302. doi: 10.1038/s44320-024-00072-3 (PMC11612429; doi:10.1038/s44320-024-00072-3)
Supplement: Supplementary file 5 — Table EV4 [file 44320_2024_72_MOESM5_ESM.xlsx]

## Sheet: Table EV4
Table EV4.Pathway analyses for the top 500 up-regulated genes most correlated with latent factors 1-6.
Dataset	Factor	Pathway	Pval	FDR	log2err	NES	NGenes	pathway ID	Functional Group
Discovery	Factor1	RB1_TARGETS_SENESCENT	3.22847e-07	0.000180633	0.674963	3.0951	47	M2125	Cell Cycle
Discovery	Factor1	HALLMARK_EPITHELIAL_MESENCHYMAL_TRANSITION	3.65766e-06	0.00102323	0.627257	2.98646	33	M5930	Cell Plasticity
Discovery	Factor1	GOCC_ENDOPLASMIC_RETICULUM_LUMEN	1.35589e-05	0.00267749	0.593325	2.73909	29	GO:0005788	Metabolism
Discovery	Factor1	EZH2_TARGETS_POLYCOMB	8.35724e-05	0.00967422	0.538434	2.47341	74	M4196	Chromatin Remodelling
Validation	Factor1	RB1_TARGETS_SENESCENT	0.000156579	0.00958408	0.518848	2.42476	36	M2125	Cell Cycle
Validation	Factor1	HALLMARK_EPITHELIAL_MESENCHYMAL_TRANSITION	8.39952e-05	0.0064819	0.538434	2.50703	22	M5930	Cell Plasticity
Validation	Factor1	EZH2_TARGETS_POLYCOMB	5.02236e-05	0.00497528	0.557332	2.5922	43	M4196	Chromatin Remodelling
Discovery	Factor2	REACTOME_INNATE_IMMUNE_SYSTEM	4.35474e-06	0.000723432	0.610527	2.88376	46	M1036	Immune System
Discovery	Factor2	TCF21_TARGETS_EMT	1.36552e-05	0.00129627	0.593325	-2.7685	46	M6937	Cell Plasticity
Discovery	Factor2	GOBP_PROTEOLYSIS	2.9589e-05	0.00196619	0.57561	2.66614	56	GO:0006508	Metabolism
Discovery	Factor2	REACTOME_POST_TRANSLATIONAL_PROTEIN_MODIFICATION	7.82468e-05	0.0041596	0.538434	2.57747	49	M19806	Cell Signalling
Discovery	Factor2	GOBP_DEFENSE_RESPONSE	9.11188e-05	0.00449561	0.538434	2.46363	72	GO:0006952	Immune System
Discovery	Factor2	KMT2D_TARGETS_CHROMATIN	0.000175674	0.00707489	0.518848	2.41026	21		Chromatin Remodelling
Discovery	Factor2	GOBP_ADAPTIVE_IMMUNE_RESPONSE	0.00028109	0.0084902	0.498493	2.37049	16	GO:0002250	Immune System
Validation	Factor2	REACTOME_INNATE_IMMUNE_SYSTEM	7.0195e-10	2.53076e-07	0.801216	3.48055	101	M1036	Immune System
Validation	Factor2	TCF21_TARGETS_EMT	2.47116e-16	6.682e-13	1.0377	-4.48101	111	M6937	Cell Plasticity
Validation	Factor2	GOBP_PROTEOLYSIS	2.13423e-05	0.000849482	0.57561	2.60595	109	GO:0006508	Metabolism
Validation	Factor2	GOBP_DEFENSE_RESPONSE	1.52596e-09	4.85435e-07	0.788187	3.41595	140	GO:0006952	Immune System
Discovery	Factor3	GOCC_MITOCHONDRION	5.51032e-17	7.00362e-14	1.06721	4.93586	75	GO:0005739	Metabolism
Discovery	Factor3	GOBP_CELL_ADHESION	4.46665e-13	1.13542e-10	0.932595	-4.23463	69	GO:0030155	Cell Plasticity
Discovery	Factor3	GOBP_CELL_MOTILITY	2.47159e-11	3.14139e-09	0.863415	-4.04825	61	GO:0048870	Cell Plasticity
Discovery	Factor3	HALLMARK_OXIDATIVE_PHOSPHORYLATION	9.86236e-10	6.96392e-08	0.788187	3.81262	22	M5936	Metabolism
Discovery	Factor3	GOBP_ORGANONITROGEN_COMPOUND	1.06973e-08	5.42118e-07	0.74774	3.59598	59	GO:1901566	Metabolism
Discovery	Factor3	REACTOME_TRANSLATION	1.02509e-07	3.30082e-06	0.704976	3.24048	15	R-HSA-72766	Cell Signalling
Discovery	Factor3	GOBP_TISSUE_DEVELOPMENT	1.53684e-07	4.06941e-06	0.690132	-3.3424	76	GO:0009888	Development
Discovery	Factor3	GOBP_CIRCULATORY_SYSTEM_DEVELOPMENT	2.50541e-07	6.1238e-06	0.674963	-3.28073	64	GO:0072359	Development
Discovery	Factor3	GOBP_CYTOSKELETON_ORGANIZATION	2.63727e-07	6.32448e-06	0.674963	-3.2738	56	GO:0007010	Cell Plasticity
Discovery	Factor3	HOXA2_TARGETS_DEVELOPMENT	7.00305e-07	1.39076e-05	0.659444	3.3366	39		Development
Validation	Factor3	GOCC_MITOCHONDRION	3.04354e-16	3.95964e-13	1.0377	4.90743	98	GO:0005739	Metabolism
Validation	Factor3	GOBP_CELL_ADHESION	1.20719e-06	8.95579e-05	0.643552	-2.49837	166	GO:0030155	Cell Plasticity
Validation	Factor3	GOBP_CELL_MOTILITY	3.64437e-09	6.48984e-07	0.774939	-2.87171	155	GO:0048870	Cell Plasticity
Validation	Factor3	REACTOME_BIOLOGICAL_OXIDATIONS	1.06089e-05	0.000530851	0.593325	2.8217	16		Metabolism
Validation	Factor3	GOBP_ORGANONITROGEN_COMPOUND	9.30175e-06	0.000474572	0.593325	2.67201	78	GO:1901566	Metabolism
Validation	Factor3	REACTOME_TRANSLATION	2.02509e-07	3.60082e-06	0.724976	3.20048	18	R-HSA-72766	Cell Signalling
Validation	Factor3	GOBP_TISSUE_DEVELOPMENT	1.45507e-06	9.96342e-05	0.643552	-2.45722	204	GO:0009888	Development
Validation	Factor3	GOBP_CIRCULATORY_SYSTEM_DEVELOPMENT	9.32906e-07	7.58569e-05	0.659444	-2.57762	160	GO:0072359	Development
Validation	Factor3	GOBP_CYTOSKELETON_ORGANIZATION	1.1697e-08	1.69087e-06	0.74774	-2.90594	114	GO:0007010	Cell Plasticity
Validation	Factor3	HOXA2_TARGETS_DEVELOPMENT	0.000155181	0.00464115	0.518848	2.45552	53		Development
Discovery	Factor4	GOCC_MITOCHONDRIAL_MATRIX	9.35311e-06	0.000968621	0.593325	2.85191	21	GO:0005759	Metabolism
Discovery	Factor4	GOMF_TRANSFERASE_ACTIVITY_TRANSFERRING_PHOSPHORUS	1.6659e-05	0.00104396	0.57561	2.77806	21	GO:0016772	Metabolism
Discovery	Factor4	GOBP_SMALL_MOLECULE_METABOLIC_PROCESS	7.28536e-05	0.00270986	0.538434	2.64371	59	GO:0044281	Metabolism
Discovery	Factor4	CTNNB1_TARGETS_CELL_ADHESION	0.000186484	0.00473771	0.518848	2.46096	26	M11067	Cell Plasticity
Discovery	Factor4	GOBP_CARBOHYDRATE_METABOLIC_PROCESS	0.000271848	0.00594272	0.498493	2.54404	17	GO:0005975	Metabolism
Discovery	Factor4	NFKBIA_TARGETS_IMMUNE	0.000315215	0.00673413	0.498493	2.49845	25	M30087	Immune System
Validation	Factor4	GOCC_MITOCHONDRION	3.63062e-12	3.28251e-10	0.898671	3.69688	129	GO:0005739	Metabolism
Validation	Factor4	GOMF_ION_TRANSMEMBRANE_TRANSPORTER_ACTIVITY	0.000118455	0.00131298	0.538434	2.4345	58		Metabolism
Validation	Factor4	GOBP_SMALL_MOLECULE_METABOLIC_PROCESS	1.29668e-15	2.13536e-13	1.01754	3.91445	190	GO:0044281	Metabolism
Validation	Factor4	GOBP_CARBOHYDRATE_METABOLIC_PROCESS	0.000306634	0.00293948	0.498493	2.28612	57	GO:0005975	Metabolism
Discovery	Factor5	DREAM_TARGETS_CELLCYCLE	1.64478e-16	4.95408e-14	1.04763	4.76057	39	M149	Cell Cycle
Discovery	Factor5	TCF21_TARGETS_EMT	3.97404e-13	3.98994e-11	0.932595	-4.13097	62	M6937	Cell Plasticity
Discovery	Factor5	GOBP_CHROMOSOME_ORGANIZATION	1.55364e-12	8.99913e-11	0.91012	4.15002	21	GO:0051276	Cell Cycle
Discovery	Factor5	GOBP_CHROMOSOME_SEGREGATION	4.21779e-12	1.985e-10	0.887075	3.95856	18	GO:0007059	Cell Cycle
Discovery	Factor5	HALLMARK_E2F_TARGETS	1.26966e-10	3.88741e-09	0.826657	3.77647	17	M5925	Cell Cycle
Discovery	Factor5	EWSR1_TARGETS_CELLSIGNALING	4.49867e-10	1.05817e-08	0.814036	3.87346	53	M13206	Cell Signalling
Discovery	Factor5	GOBP_ORGANELLE_FISSION	1.87031e-09	3.96717e-08	0.774939	3.59294	22	GO:0048285	Cell Cycle
Discovery	Factor5	GOBP_MITOTIC_CELL_CYCLE	6.04803e-09	1.15295e-07	0.761461	3.57553	36	GO:0000278	Cell Cycle
Discovery	Factor5	BMP2_TARGETS_DEVELOPMENT	3.08625e-07	4.26412e-06	0.674963	-3.16789	55	M2324	Development
Validation	Factor5	DREAM_TARGETS_CELLCYCLE	8.56911e-06	0.00113598	0.593325	2.71209	47	M149	Cell Cycle
Validation	Factor5	TCF21_TARGETS_EMT	2.41147e-10	5.35466e-07	0.814036	-2.5883	166	M6937	Cell Plasticity
Validation	Factor5	HALLMARK_E2F_TARGETS	5.60422e-07	0.000127633	0.659444	3.25117	15	M5925	Cell Cycle
Validation	Factor5	REACTOME_MITOTIC_METAPHASE_AND_ANAPHASE	4.53094e-08	1.74973e-05	0.719513	3.50883	15	R-HSA-2555396	Cell Signalling
Discovery	Factor6	GOBP_DEFENSE_RESPONSE	7.75191e-12	2.15762e-09	0.875325	-3.80877	73	GO:0006952	Immune System
Discovery	Factor6	GOBP_IMMUNE_RESPONSE	1.70042e-11	3.54963e-09	0.863415	-3.77931	92	M19817	Immune System
Discovery	Factor6	HALLMARK_INTERFERON_GAMMA_RESPONSE	2.74142e-08	1.34652e-06	0.733762	-3.30515	32	M5913	Immune System
Discovery	Factor6	GOBP_CELL_JUNCTION_ORGANIZATION	3.325e-07	8.28768e-06	0.674963	3.22405	27	GO:0034330	Cell Plasticity
Discovery	Factor6	ZNF740_TARGETS_TRANSCRIPTION	5.37458e-07	1.18099e-05	0.659444	3.08505	39	M40816	Chromatin Remodelling
Discovery	Factor6	FXR1_TARGETS_MAPK	8.1511e-07	1.62804e-05	0.659444	3.13064	28	M40735	Cell Signalling
Discovery	Factor6	GOBP_NEUROGENESIS	9.89439e-07	1.87769e-05	0.643552	3.10951	41	GO:0022008	Development
Discovery	Factor6	GOBP_CYTOKINE_MEDIATED_SIGNALING_PATHWAY	6.09219e-06	7.91102e-05	0.610527	-2.82411	25	GO:0019221	Immune System
Discovery	Factor6	HALLMARK_ALLOGRAFT_REJECTION	6.29716e-06	8.08942e-05	0.610527	-2.81407	22	M5950	Immune System
Discovery	Factor6	GOMF_CYTOSKELETAL_PROTEIN_BINDING	6.81564e-06	8.62282e-05	0.610527	2.87773	33	GO:0008092	Cell Signalling
Validation	Factor6	GOBP_DEFENSE_RESPONSE	8.28067e-07	5.90018e-05	0.659444	-2.5225	64	GO:0006952	Immune System
Validation	Factor6	GOBP_IMMUNE_RESPONSE	3.51018e-09	5.49695e-07	0.774939	-2.79914	82	M19817	Immune System
Validation	Factor6	HALLMARK_INTERFERON_GAMMA_RESPONSE	0.000773413	0.00651164	0.477271	-2.11602	30	M5913	Immune System
Validation	Factor6	ZNF740_TARGETS_TRANSCRIPTION	0.000480764	0.00466016	0.498493	2.42138	17	M40816	Chromatin Remodelling
Validation	Factor6	GOBP_CYTOKINE_MEDIATED_SIGNALING_PATHWAY	0.00131113	0.0092488	0.45506	-2.06457	24	GO:0019221	Immune System
Validation	Factor6	HALLMARK_ALLOGRAFT_REJECTION	0.000257505	0.00300935	0.498493	-2.20996	24	M5950	Immune System
Validation	Factor6	GOMF_CYTOSKELETAL_PROTEIN_BINDING	0.00071051	0.00616451	0.477271	2.37675	24	GO:0008092	Cell Signalling
Considered Pathways with FDR<0.01, flagged as GO term, MutSig DB Hallmarks, REACTOME, or transcription factor TARGET
Pathway Analyses performed with fgsea R tool using GSEA-MSigDB database using top 500 gene expression levels correlated with each latent factor.
NES=Normalized Enrichment score
Represented the top 10 pathways (whenever available) by latent factor.
Functional Group=manually curated based on description of each pathway or main function of genes
