# Supplementary material for: Understanding the biological processes of kidney carcinogenesis: an integrative multi-omics approach
Source: Mol Syst Biol. 2024 Nov 26;20(12):1282–302. doi: 10.1038/s44320-024-00072-3 (PMC11612429; doi:10.1038/s44320-024-00072-3)
Supplement: Supplementary file 6 — Table EV5 [file 44320_2024_72_MOESM6_ESM.xlsx]

## Sheet: Table EV5
Table EV5. Associations between the ten latent factors and epidemiological data in the ccRCC discovery set.
	Age_Diagnosis	Sex	Country	BMI	Hypertension	Diabetes	TobaccoStatus	Creatinine	Stage	Grade
Factor1	q>0.05	q>0.05	q>0.05	q>0.05	q>0.05	q>0.05	q>0.05	q>0.05	q<0.001	q<0.05
Factor2	q>0.05	q<0.05	q>0.05	q>0.05	q>0.05	q>0.05	q>0.05	q>0.05	q<0.001	q<0.05
Factor3	q>0.05	q>0.05	q<0.001	q>0.05	q>0.05	q>0.05	q>0.05	q>0.05	q>0.05	q>0.05
Factor4	q>0.05	q>0.05	q<0.05	q>0.05	q>0.05	q>0.05	q>0.05	q>0.05	q>0.05	q>0.05
Factor5	q>0.05	q>0.05	q>0.05	q>0.05	q>0.05	q>0.05	q>0.05	q>0.05	q<0.05	q<0.05
Factor6	q>0.05	q<0.05	q>0.05	q>0.05	q>0.05	q>0.05	q<0.001	q>0.05	q>0.05	q>0.05
Factor7	q>0.05	q<0.001	q>0.05	q>0.05	q>0.05	q>0.05	q>0.05	q>0.05	q>0.05	q>0.05
Factor8	q>0.05	q>0.05	q>0.05	q>0.05	q>0.05	q>0.05	q>0.05	q>0.05	q>0.05	q>0.05
Factor9	q>0.05	q>0.05	q>0.05	q>0.05	q>0.05	q>0.05	q>0.05	q>0.05	q>0.05	q>0.05
Factor10	q>0.05	q>0.05	q>0.05	q>0.05	q>0.05	q>0.05	q>0.05	q>0.05	q>0.05	q>0.05
Linear regression models of latent factors against epidemiological variables adjusting by sex, age at diagnosis, and country whenever possible
q values means FDR adjusted p-values and cells were coloured
