# Supplementary material for: Understanding the biological processes of kidney carcinogenesis: an integrative multi-omics approach
Source: Mol Syst Biol. 2024 Nov 26;20(12):1282–302. doi: 10.1038/s44320-024-00072-3 (PMC11612429; doi:10.1038/s44320-024-00072-3)
Supplement: Supplementary file 7 — Table EV6 [file 44320_2024_72_MOESM7_ESM.xlsx]

## Sheet: Table EV6
Table EV6. Relationship between latent factors, clustering methods and key findings of this study in the TCGA-KIRC cohort.
Key findings of Factor1 (Mitotic Clock)
		Univariate				Multivariate
Outcome	Predictor	BETA	SE	P		BETA	SE	P
Age-adjusted epiTOC2	Factor1	0.8853	0.02616	4.50267e-107		0.79158	0.03715	3.82361e-61
Age-adjusted epiTOC2	Methylation_Cluster1(ref=3)	1.45322	0.08013	1.3014e-49		0.25819	0.07513	0.000676
Age-adjusted epiTOC2	Methylation_Cluster2(ref=3)	-0.09452	0.39143	0.809		0.02289	0.24433	0.92544
SBS1 (WXS)	Factor1	0.27797	0.06037	6.46e-06		0.1577	0.06601	0.0177
SBS1 (WXS)	Methylation_Cluster1(ref=3)	0.41332	0.08926	5.98e-06		0.1812	0.13136	0.169
SBS1 (WXS)	Methylation_Cluster2(ref=3)	-0.57602	0.3978	0.1489		-0.55868	0.39402	0.1575
PBRM1 cancer driver mutations (ref='No') Yes	Factor1	0.6846	0.1407	1.13e-06		1.04636	0.22677	3.95e-06
PBRM1 cancer driver mutations (ref='No') Yes	Methylation_Cluster1(ref=3)	0.5661	0.2657	0.03314		-0.93299	0.42442	0.0279
PBRM1 cancer driver mutations (ref='No') Yes	Methylation_Cluster2(ref=3)	-0.1671	1.2372	0.89259		-0.06072	1.27333	0.962
SETD2 cancer driver mutations (ref='No') Yes	Factor1	0.9793	0.1835	9.39e-08		0.9301	0.2809	0.000928
SETD2 cancer driver mutations (ref='No') Yes	Methylation_Cluster1(ref=3)	1.8589	0.4268	1.33e-05		0.4684	0.6065	0.439983
SETD2 cancer driver mutations (ref='No') Yes	Methylation_Cluster2(ref=3)	-12.7627	840.274	0.988		-13.6233	1358.54	0.991999
Age at diagnosis	Factor1	0.2374	0.05465	1.88e-05		0.25401	0.0857	0.00329
Age at diagnosis	Methylation_Cluster1(ref=3)	0.29446	0.1169	0.0123		-0.08901	0.17334	0.60799
Age at diagnosis	Methylation_Cluster2(ref=3)	-0.85237	0.57109	0.1367		-0.81469	0.56369	0.14947
Tumour stage (ref='I+II') III+IV	Factor1	1.1072	0.1471	5.29e-14		0.8968	0.2076	1.56e-05
Tumour stage (ref='I+II') III+IV	Methylation_Cluster1(ref=3)	1.6072	0.2577	4.47e-10		0.3766	0.3732	0.3129
Tumour stage (ref='I+II') III+IV	Methylation_Cluster2(ref=3)	-14.5907	840.274	0.986		-14.4463	816.437	0.9859
Tumour grade (ref='I+II') III+IV	Factor1	0.8806	0.1423	6.06e-10		0.7793	0.2073	0.00017
Tumour grade (ref='I+II') III+IV	Methylation_Cluster1(ref=3)	1.3007	0.2614	6.52e-07		0.2262	0.3753	0.54673
Tumour grade (ref='I+II') III+IV	Methylation_Cluster2(ref=3)	15.7571	840.274	0.985		15.9035	823.321	0.98459
Key findings of Factor2 (BAP1 and Cell plasticity of Immune cells, particularly M2 macrophages)
		Univariate				Multivariate
Outcome	Predictor	BETA	SE	P		BETA	SE	P
BAP1	Factor2	0.8859	0.2335	0.000148		0.7019	0.2664	0.008416
BAP1	Methylation_Cluster1(ref=3)	1.5897	0.4918	0.00123		1.3707	0.5251	0.009052
BAP1	Methylation_Cluster2(ref=3)	-13.46	1385.38	0.99225		-17.6085	3574.38	0.996069
BAP1	mRNA_Cluster1(ref=2)	-1.129	0.5278	0.0324		-0.5725	0.6725	0.394558
BAP1	mRNA_Cluster3(ref=2)	-0.1335	1.2101	0.9121		1.4208	1.6738	0.395976
BAP1	mRNA_Cluster4(ref=2)	-16.3133	1192.83	0.9891		-16.5911	1682.55	0.992132
BAP1	mRNA_Cluster5(ref=2)	-16.3133	1978.09	0.9934		-14.5724	3419.26	0.9966
BAP1	Immune_SubtypeC1(ref=C3)	0.8408	1.1403	0.461		-0.104	1.5924	0.947923
BAP1	Immune_SubtypeC2(ref=C3)	0.8408	0.8218	0.306		-0.6654	1.0783	0.537182
BAP1	Immune_SubtypeC4(ref=C3)	-15.339	1192.83	0.99		-16.4542	1964.15	0.993316
BAP1	Immune_SubtypeC5(ref=C3)	-15.339	3956.18	0.997		-0.2254	7364.52	0.999976
BAP1	Immune_SubtypeC6(ref=C3)	15.339	1615.1	0.992		-17.6641	2624.41	0.99463
IL20RB (Expression)	Factor2	0.7069	0.03979	1.88449e-49		0.63813	0.041	9.48182e-40
IL20RB (Expression)	Methylation_Cluster1(ref=3)	0.76013	0.11045	3.66e-11		0.28891	0.07968	0.000342
IL20RB (Expression)	Methylation_Cluster2(ref=3)	-0.33646	0.53956	0.533		-1.2781	0.42471	0.002857
IL20RB (Expression)	mRNA_Cluster1(ref=2)	-0.7076	0.1646	2.34e-05		-0.12393	0.11904	0.298723
IL20RB (Expression)	mRNA_Cluster3(ref=2)	-0.7409	0.4439	0.0962		0.16213	0.34621	0.639929
IL20RB (Expression)	mRNA_Cluster4(ref=2)	-1.8143	0.3199	3.41e-08		-1.26996	0.22758	5.68e-08
IL20RB (Expression)	mRNA_Cluster5(ref=2)	-1.8171	0.41	1.32e-05		-0.45585	0.31448	0.148306
IL20RB (Expression)	Immune_SubtypeC1(ref=C3)	0.22188	0.42923	0.606		-0.15916	0.33781	0.637892
IL20RB (Expression)	Immune_SubtypeC2(ref=C3)	1.14375	0.27004	3.02e-05		0.29372	0.19988	0.142828
IL20RB (Expression)	Immune_SubtypeC4(ref=C3)	0.18801	0.26068	0.471		0.37927	0.23844	0.11283
IL20RB (Expression)	Immune_SubtypeC5(ref=C3)	-1.48186	0.95278	0.121		-0.03975	0.68702	0.953899
IL20RB (Expression)	Immune_SubtypeC6(ref=C3)	1.57998	0.34118	5.4e-06		0.54936	0.23003	0.017595
EMT Signature	Factor2	0.5811	0.04578	4.15161e-30		0.45329	0.04178	4.07996e-23
EMT Signature	Methylation_Cluster1(ref=3)	0.49317	0.11294	1.76e-05		0.08788	0.08119	0.27997
EMT Signature	Methylation_Cluster2(ref=3)	0.09328	0.55174	0.8659		0.41254	0.43275	0.34127
EMT Signature	mRNA_Cluster1(ref=2)	-0.6624	0.1468	9.24e-06		-0.30448	0.12129	0.01263
EMT Signature	mRNA_Cluster3(ref=2)	-1.691	0.3958	2.62e-05		-1.69114	0.35277	2.66e-06
EMT Signature	mRNA_Cluster4(ref=2)	-1.9162	0.2853	9.68e-11		-1.47748	0.23189	7.7e-10
EMT Signature	mRNA_Cluster5(ref=2)	-3.3593	0.3656	7.58993e-18		-2.21497	0.32044	3.24e-11
EMT Signature	Immune_SubtypeC1(ref=C3)	0.79567	0.40389	0.049739		0.80947	0.34421	0.01938
EMT Signature	Immune_SubtypeC2(ref=C3)	0.93305	0.2541	0.000284		0.49702	0.20367	0.0153
EMT Signature	Immune_SubtypeC4(ref=C3)	-1.57776	0.24529	4.85e-10		-0.70936	0.24296	0.00379
EMT Signature	Immune_SubtypeC5(ref=C3)	-2.13203	0.89653	0.018018		0.50697	0.70003	0.46954
EMT Signature	Immune_SubtypeC6(ref=C3)	1.15687	0.32104	0.000366		0.41326	0.23439	0.07897
FN1_TAM Signature	Factor2	0.5465	0.04711	3.6935e-26		0.50623	0.04645	2.80648e-23
FN1_TAM Signature	Methylation_Cluster1(ref=3)	0.31626	0.11377	0.0058		-0.06245	0.09026	0.489588
FN1_TAM Signature	Methylation_Cluster2(ref=3)	0.74725	0.55579	0.1798		0.86409	0.48114	0.073589
FN1_TAM Signature	mRNA_Cluster1(ref=2)	0.10364	0.15631	0.50782		0.48777	0.13485	0.000354
FN1_TAM Signature	mRNA_Cluster3(ref=2)	-0.67171	0.42157	0.11216		-0.78364	0.39221	0.046686
FN1_TAM Signature	mRNA_Cluster4(ref=2)	-0.91485	0.30385	0.00283		-0.64961	0.25782	0.012306
FN1_TAM Signature	mRNA_Cluster5(ref=2)	-2.57204	0.3894	1.87e-10		-1.55121	0.35626	1.88e-05
FN1_TAM Signature	Immune_SubtypeC1(ref=C3)	0.20358	0.42055	0.62867		0.45364	0.38269	0.236875
FN1_TAM Signature	Immune_SubtypeC2(ref=C3)	0.59328	0.26458	0.025656		0.01591	0.22644	0.94405
FN1_TAM Signature	Immune_SubtypeC4(ref=C3)	-1.00682	0.2554	0.0001		0.16096	0.27013	0.551753
FN1_TAM Signature	Immune_SubtypeC5(ref=C3)	-2.9188	0.93351	0.001938		-0.17914	0.77831	0.818134
FN1_TAM Signature	Immune_SubtypeC6(ref=C3)	1.25619	0.33428	0.000205		0.6603	0.2606	0.01183
Sex(ref=Female) Male	Factor2	0.5051	0.1274	7.35e-05		0.55519	0.15266	0.000276
Sex(ref=Female) Male	Methylation_Cluster1(ref=3)	0.6688	0.257	0.00927		0.44892	0.28345	0.113246
Sex(ref=Female) Male	Methylation_Cluster2(ref=3)	0.3811	1.2347	0.75756		16.422	1054.92	0.98758
Sex(ref=Female) Male	mRNA_Cluster1(ref=2)	-0.5589	0.4062	0.16884		-0.07084	0.45105	0.875203
Sex(ref=Female) Male	mRNA_Cluster3(ref=2)	-2.5213	1.1819	0.0329		-17.4641	1054.92	0.986792
Sex(ref=Female) Male	mRNA_Cluster4(ref=2)	-1.6946	0.7346	0.02107		-1.19106	0.80907	0.140985
Sex(ref=Female) Male	mRNA_Cluster5(ref=2)	0.4745	1.1605	0.68266		1.42635	1.26308	0.258789
Sex(ref=Female) Male	Immune_SubtypeC1(ref=C3)	-0.96799	0.9216	0.294		-1.04349	1.27689	0.413807
Sex(ref=Female) Male	Immune_SubtypeC2(ref=C3)	0.64145	0.67034	0.339		0.14476	0.84611	0.864158
Sex(ref=Female) Male	Immune_SubtypeC4(ref=C3)	0.02526	0.57195	0.965		0.29193	0.91137	0.748723
Sex(ref=Female) Male	Immune_SubtypeC5(ref=C3)	14.0035	882.743	0.987		15.5315	2399.55	0.994836
Sex(ref=Female) Male	Immune_SubtypeC6(ref=C3)	0.53609	0.82625	0.516		-0.42799	0.86939	0.622519
Tumour stage (ref='I+II') III+IV	Factor2	0.4987	0.1214	4.01e-05		0.3024	0.1463	0.0387
Tumour stage (ref='I+II') III+IV	Methylation_Cluster1(ref=3)	1.6072	0.2577	4.47e-10		1.3311	0.2725	1.03e-06
Tumour stage (ref='I+II') III+IV	Methylation_Cluster2(ref=3)	-14.5907	840.274	0.986		-14.5232	832.561	0.9861
Tumour stage (ref='I+II') III+IV	mRNA_Cluster1(ref=2)	-0.6357	0.357	0.0749		-0.1114	0.4271	0.7942
Tumour stage (ref='I+II') III+IV	mRNA_Cluster3(ref=2)	-1.6582	1.1662	0.1551		-0.7317	1.6166	0.6508
Tumour stage (ref='I+II') III+IV	mRNA_Cluster4(ref=2)	-0.8315	0.7092	0.241		-0.5138	0.8595	0.5499
Tumour stage (ref='I+II') III+IV	mRNA_Cluster5(ref=2)	-1.8814	1.1446	0.1002		-1.405	1.5138	0.3534
Tumour stage (ref='I+II') III+IV	Immune_SubtypeC1(ref=C3)	0.04652	0.92137	0.959732		-0.3789	1.2248	0.7571
Tumour stage (ref='I+II') III+IV	Immune_SubtypeC2(ref=C3)	1.65596	0.67001	0.013454		0.6288	0.7621	0.4093
Tumour stage (ref='I+II') III+IV	Immune_SubtypeC4(ref=C3)	0.73967	0.5543	0.182069		1.3864	1.0136	0.1714
Tumour stage (ref='I+II') III+IV	Immune_SubtypeC5(ref=C3)	-14.1141	882.743	0.987243		-12.8301	1455.4	0.993
Tumour stage (ref='I+II') III+IV	Immune_SubtypeC6(ref=C3)	2.3979	1.07631	0.025888		1.3612	1.1033	0.2173
Key findings of Factor3 (Epithelial and Endothelial cells)
		Univariate				Multivariate
Outcome	Predictor	BETA	SE	P		BETA	SE	P
Proximal Tubule Signature	Factor3	0.461	0.04992	3.89818e-18		0.54336	0.04098	1.70748e-31
Proximal Tubule Signature	mRNA_Cluster1(ref=2)	0.4638	0.145	0.00153		-0.71785	0.34256	0.03702
Proximal Tubule Signature	mRNA_Cluster3(ref=2)	0.3578	0.3911	0.36102		-0.22329	0.19952	0.26405
Proximal Tubule Signature	mRNA_Cluster4(ref=2)	-0.8514	0.2818	0.00274		-0.46537	0.24716	0.06076
Proximal Tubule Signature	mRNA_Cluster5(ref=2)	-1.9213	0.3612	2.07e-07		0.14757	0.7034	0.83398
Proximal Tubule Signature	Immune_SubtypeC1(ref=C3)	-1.42626	0.42781	0.000962		-0.63785	0.22903	0.00572
Proximal Tubule Signature	Immune_SubtypeC2(ref=C3)	-0.33705	0.26915	0.211429		0.48811	0.11864	5.11e-05
Proximal Tubule Signature	Immune_SubtypeC4(ref=C3)	-1.14465	0.25982	1.46e-05		-0.12805	0.30728	0.6772
Proximal Tubule Signature	Immune_SubtypeC5(ref=C3)	-2.31078	0.94963	0.015535		-0.72836	0.23021	0.00173
Proximal Tubule Signature	Immune_SubtypeC6(ref=C3)	-0.57378	0.34006	0.092566		-2.10748	0.31343	9.86e-11
Fibroblast Collagen Related Signature	Factor3	-0.5506	0.04696	1.3152e-26		-0.54464	0.04592	1.39549e-26
Fibroblast Collagen Related Signature	mRNA_Cluster1(ref=2)	-0.07881	0.16459	0.632401		1.34802	0.38384	0.000518
Fibroblast Collagen Related Signature	mRNA_Cluster3(ref=2)	-1.48969	0.4439	0.000895		0.53896	0.22357	0.016562
Fibroblast Collagen Related Signature	mRNA_Cluster4(ref=2)	-0.85547	0.31994	0.00792		-0.33578	0.27695	0.226365
Fibroblast Collagen Related Signature	mRNA_Cluster5(ref=2)	-2.08855	0.41002	6.3e-07		-2.35034	0.78817	0.003114
Fibroblast Collagen Related Signature	Immune_SubtypeC1(ref=C3)	0.686667	0.410965	0.09577		1.45653	0.25663	3.44e-08
Fibroblast Collagen Related Signature	Immune_SubtypeC2(ref=C3)	0.136856	0.25855	0.59697		-0.19016	0.13294	0.153714
Fibroblast Collagen Related Signature	Immune_SubtypeC4(ref=C3)	-1.37902	0.249585	7.06e-08		-1.10999	0.3443	0.001414
Fibroblast Collagen Related Signature	Immune_SubtypeC5(ref=C3)	-3.44593	0.912238	0.00019		-0.9185	0.25795	0.000434
Fibroblast Collagen Related Signature	Immune_SubtypeC6(ref=C3)	1.48098	0.326664	8.34e-06		-1.31162	0.3512	0.000228
Key findings of Factor4 (particularly Endothelial and B cells)
		Univariate				Multivariate
Outcome	Predictor	BETA	SE	P		BETA	SE	P
ACKR1-positive Endothelial Cell Signature	Factor4	-0.4218	0.05101	3.78e-15		-0.46657	0.04345	9.20422e-23
ACKR1-positive Endothelial Cell Signature	mRNA_Cluster1(ref=2)	-0.08663	0.15308	0.5719		-0.1116	0.12845	0.3857
ACKR1-positive Endothelial Cell Signature	mRNA_Cluster3(ref=2)	-2.0278	0.41285	1.5e-06		-1.57478	0.3365	4.47e-06
ACKR1-positive Endothelial Cell Signature	mRNA_Cluster4(ref=2)	-1.40402	0.29756	3.69e-06		-1.3486	0.25007	1.47e-07
ACKR1-positive Endothelial Cell Signature	mRNA_Cluster5(ref=2)	-2.24572	0.38134	1.06e-08		-1.98987	0.34177	1.58e-08
ACKR1-positive Endothelial Cell Signature	Immune_SubtypeC1(ref=C3)	0.25513	0.40342	0.5276		0.36965	0.37319	0.3228
ACKR1-positive Endothelial Cell Signature	Immune_SubtypeC2(ref=C3)	0.20307	0.25381	0.4243		0.4463	0.21495	0.0388
ACKR1-positive Endothelial Cell Signature	Immune_SubtypeC4(ref=C3)	-2.11572	0.24501	3.32e-16		-1.30056	0.26348	1.37e-06
ACKR1-positive Endothelial Cell Signature	Immune_SubtypeC5(ref=C3)	-2.15542	0.8955	0.0167		-0.20552	0.76467	0.7883
ACKR1-positive Endothelial Cell Signature	Immune_SubtypeC6(ref=C3)	0.24416	0.32067	0.447		-0.27113	0.2515	0.2819
Activated RHOB-positive B Cell Signature	Factor4	-0.1539	0.05558	0.00595		-0.23193	0.05606	4.65e-05
Activated RHOB-positive B Cell Signature	mRNA_Cluster1(ref=2)	0.09952	0.16332	0.54278		0.09661	0.16572	0.560396
Activated RHOB-positive B Cell Signature	mRNA_Cluster3(ref=2)	-0.75957	0.44048	0.08569		-0.49072	0.43415	0.259319
Activated RHOB-positive B Cell Signature	mRNA_Cluster4(ref=2)	-1.16765	0.31747	0.00028		-1.37421	0.32263	2.8e-05
Activated RHOB-positive B Cell Signature	mRNA_Cluster5(ref=2)	-1.66502	0.40686	5.52e-05		-2.46706	0.44094	5.24e-08
Activated RHOB-positive B Cell Signature	Immune_SubtypeC1(ref=C3)	-0.12099	0.4475	0.78706		-0.0142	0.48148	0.976498
Activated RHOB-positive B Cell Signature	Immune_SubtypeC2(ref=C3)	0.18282	0.28153	0.51658		-0.05306	0.27732	0.848412
Activated RHOB-positive B Cell Signature	Immune_SubtypeC4(ref=C3)	-0.85453	0.27177	0.00183		0.30231	0.33994	0.374594
Activated RHOB-positive B Cell Signature	Immune_SubtypeC5(ref=C3)	0.98362	0.99333	0.32285		3.50753	0.98657	0.000443
Activated RHOB-positive B Cell Signature	Immune_SubtypeC6(ref=C3)	-0.1409	0.3557	0.69229		-0.4344	0.32448	0.181737
Key findings of Factor5 (Cell Proliferation of endothelial and epithelial cells)
		Univariate				Multivariate
Outcome	Predictor	BETA	SE	P		BETA	SE	P
Proliferation score signature (120 genes)	Factor5	0.1959	0.05516	0.000441		0.10457	0.07547	0.166967
Proliferation score signature (120 genes)	mRNA_Cluster1(ref=2)	0.03751	0.15882	0.8135		0.46873	0.17876	0.009215
Proliferation score signature (120 genes)	mRNA_Cluster3(ref=2)	-0.79896	0.42834	0.0631		-0.62405	0.39604	0.116215
Proliferation score signature (120 genes)	mRNA_Cluster4(ref=2)	0.26688	0.30873	0.3881		-0.15786	0.29826	0.597032
Proliferation score signature (120 genes)	mRNA_Cluster5(ref=2)	-0.58716	0.39565	0.1389		-0.77842	0.43015	0.071417
Proliferation score signature (120 genes)	Immune_SubtypeC1(ref=C3)	2.28076	0.40725	4.78e-08		2.29629	0.44869	5.74e-07
Proliferation score signature (120 genes)	Immune_SubtypeC2(ref=C3)	1.24717	0.25621	1.81e-06		0.81472	0.26124	0.002006
Proliferation score signature (120 genes)	Immune_SubtypeC4(ref=C3)	1.00115	0.24733	6.56e-05		1.28586	0.31764	6.68e-05
Proliferation score signature (120 genes)	Immune_SubtypeC5(ref=C3)	-1.07662	0.90399	0.234596		-0.37368	0.91707	0.683974
Proliferation score signature (120 genes)	Immune_SubtypeC6(ref=C3)	1.27216	0.32371	0.000105		1.23051	0.30074	5.6e-05
Proximal Tubule Signature	Factor5	-0.3675	0.05232	1.32e-11		-0.04818	0.07435	0.51749
Proximal Tubule Signature	mRNA_Cluster1(ref=2)	0.4638	0.145	0.00153		0.31617	0.17612	0.07369
Proximal Tubule Signature	mRNA_Cluster3(ref=2)	0.3578	0.3911	0.36102		0.24856	0.39019	0.52463
Proximal Tubule Signature	mRNA_Cluster4(ref=2)	-0.8514	0.2818	0.00274		-0.8911	0.29385	0.00265
Proximal Tubule Signature	mRNA_Cluster5(ref=2)	-1.9213	0.3612	2.07e-07		-2.02774	0.42379	2.77e-06
Proximal Tubule Signature	Immune_SubtypeC1(ref=C3)	-1.42626	0.42781	0.000962		-0.60504	0.44207	0.1722
Proximal Tubule Signature	Immune_SubtypeC2(ref=C3)	-0.33705	0.26915	0.211429		0.11777	0.25738	0.64763
Proximal Tubule Signature	Immune_SubtypeC4(ref=C3)	-1.14465	0.25982	1.46e-05		0.22539	0.31295	0.47201
Proximal Tubule Signature	Immune_SubtypeC5(ref=C3)	-2.31078	0.94963	0.015535		0.12429	0.90352	0.89068
Proximal Tubule Signature	Immune_SubtypeC6(ref=C3)	-0.57378	0.34006	0.092566		-0.58115	0.2963	0.05083
Endothelial Collagen Related Signature	Factor5	-0.6248	0.04392	7.72556e-36		-0.49816	0.06475	2.43e-13
Endothelial Collagen Related Signature	mRNA_Cluster1(ref=2)	1.0326	0.1412	2.55e-12		0.29185	0.15337	0.058069
Endothelial Collagen Related Signature	mRNA_Cluster3(ref=2)	-1.4467	0.3809	0.000178		-1.30883	0.33979	0.000145
Endothelial Collagen Related Signature	mRNA_Cluster4(ref=2)	-0.3258	0.2746	0.236381		-0.03022	0.25589	0.906074
Endothelial Collagen Related Signature	mRNA_Cluster5(ref=2)	-0.9422	0.3519	0.007834		0.24143	0.36905	0.513518
Endothelial Collagen Related Signature	Immune_SubtypeC1(ref=C3)	-1.64027	0.40434	6.33e-05		-0.08733	0.38496	0.820702
Endothelial Collagen Related Signature	Immune_SubtypeC2(ref=C3)	-1.40781	0.25438	6.74e-08		-0.72597	0.22414	0.001344
Endothelial Collagen Related Signature	Immune_SubtypeC4(ref=C3)	-1.56033	0.24556	7.62e-10		-1.1503	0.27253	3.29e-05
Endothelial Collagen Related Signature	Immune_SubtypeC5(ref=C3)	-2.41813	0.89754	0.00745		-0.19215	0.78681	0.807245
Endothelial Collagen Related Signature	Immune_SubtypeC6(ref=C3)	-0.4246	0.3214	0.18746		-0.012	0.25803	0.96295
Tumour stage (ref='I+II') III+IV	Factor5	0.455	0.1251	0.000278		1.1692	0.2448	1.79e-06
Tumour stage (ref='I+II') III+IV	mRNA_Cluster1(ref=2)	-0.6357	0.357	0.0749		1.0142	0.5137	0.04833
Tumour stage (ref='I+II') III+IV	mRNA_Cluster3(ref=2)	-1.6582	1.1662	0.1551		-1.9957	1.2182	0.10136
Tumour stage (ref='I+II') III+IV	mRNA_Cluster4(ref=2)	-0.8315	0.7092	0.241		-1.7155	0.9024	0.05729
Tumour stage (ref='I+II') III+IV	mRNA_Cluster5(ref=2)	-1.8814	1.1446	0.1002		-5.5838	1.965	0.00449
Tumour stage (ref='I+II') III+IV	Immune_SubtypeC1(ref=C3)	0.04652	0.92137	0.959732		-0.4034	1.1852	0.73361
Tumour stage (ref='I+II') III+IV	Immune_SubtypeC2(ref=C3)	1.65596	0.67001	0.013454		0.7388	0.7578	0.32962
Tumour stage (ref='I+II') III+IV	Immune_SubtypeC4(ref=C3)	0.73967	0.5543	0.182069		2.7715	1.1509	0.01604
Tumour stage (ref='I+II') III+IV	Immune_SubtypeC5(ref=C3)	-14.1141	882.743	0.987243		-12.9999	882.745	0.98825
Tumour stage (ref='I+II') III+IV	Immune_SubtypeC6(ref=C3)	2.3979	1.07631	0.025888		1.5098	1.0946	0.1678
Tumour grade (ref='I+II') III+IV	Factor5	0.7753	0.158	9.31e-07		1.0488	0.2434	1.64e-05
Tumour grade (ref='I+II') III+IV	mRNA_Cluster1(ref=2)	-1.296	0.4394	0.003181		-0.1363	0.5628	0.8086
Tumour grade (ref='I+II') III+IV	mRNA_Cluster3(ref=2)	-1.0498	1.0048	0.296088		-1.8649	1.1516	0.1054
Tumour grade (ref='I+II') III+IV	mRNA_Cluster4(ref=2)	-1.273	0.7368	0.084038		-1.8576	0.8814	0.0351
Tumour grade (ref='I+II') III+IV	mRNA_Cluster5(ref=2)	-1.4553	0.9181	0.112931		-4.589	1.4623	0.0017
Tumour grade (ref='I+II') III+IV	Immune_SubtypeC1(ref=C3)	1.2528	1.1247	0.265		-0.558	1.3218	0.6729
Tumour grade (ref='I+II') III+IV	Immune_SubtypeC2(ref=C3)	17.4325	1097.25	0.987		16.5148	1127.6	0.9883
Tumour grade (ref='I+II') III+IV	Immune_SubtypeC4(ref=C3)	-0.1335	0.5483	0.808		1.2139	1.0746	0.2587
Tumour grade (ref='I+II') III+IV	Immune_SubtypeC5(ref=C3)	17.4325	3956.18	0.996		17.0026	3956.18	0.9966
Tumour grade (ref='I+II') III+IV	Immune_SubtypeC6(ref=C3)	17.4325	1398.72	0.99		16.4411	1362.14	0.9904
Key findings of Factor6 (Tobacco Smoking and GSTP1)
		Univariate				Multivariate
Outcome	Predictor	BETA	SE	P		BETA	SE	P
EpiTob (DNAm Smoking signature)	Factor6	0.1225	0.05583	0.029		0.16749	0.0623	0.00761
EpiTob (DNAm Smoking signature)	Methylation_Cluster1(ref=3)	0.28188	0.11881	0.0183		0.31634	0.12437	0.01151
EpiTob (DNAm Smoking signature)	Methylation_Cluster2(ref=3)	0.8677	0.58041	0.136		0.99385	0.66449	0.13587
EpiTob (DNAm Smoking signature)	mRNA_Cluster1(ref=2)	0.1558	0.1774	0.381		0.10698	0.1848	0.56311
EpiTob (DNAm Smoking signature)	mRNA_Cluster3(ref=2)	0.4779	0.4785	0.319		-0.27202	0.55996	0.6275
EpiTob (DNAm Smoking signature)	mRNA_Cluster4(ref=2)	0.461	0.3449	0.182		0.49663	0.35794	0.1664
EpiTob (DNAm Smoking signature)	mRNA_Cluster5(ref=2)	-0.343	0.442	0.438		-0.71751	0.49277	0.14649
EpiTob (DNAm Smoking signature)	Immune_SubtypeC1(ref=C3)	0.42899	0.45183	0.343		0.14747	0.53514	0.78308
EpiTob (DNAm Smoking signature)	Immune_SubtypeC2(ref=C3)	0.42774	0.28426	0.133		0.68981	0.3108	0.02726
EpiTob (DNAm Smoking signature)	Immune_SubtypeC4(ref=C3)	-0.25073	0.2744	0.362		-0.25573	0.37486	0.49567
EpiTob (DNAm Smoking signature)	Immune_SubtypeC5(ref=C3)	1.38011	1.00294	0.17		2.08035	1.08234	0.05561
EpiTob (DNAm Smoking signature)	Immune_SubtypeC6(ref=C3)	0.10919	0.35914	0.761		0.06536	0.35788	0.85522
GSTP1 (m-values)	Factor6	0.11284	0.02545	1.28e-05		0.16265	0.02777	1.32e-08
GSTP1 (m-values)	Methylation_Cluster1(ref=3)	0.11817	0.05534	0.0336		0.15761	0.05471	0.00427
GSTP1 (m-values)	Methylation_Cluster2(ref=3)	0.39804	0.23009	0.0847		0.27902	0.2616	0.28709
GSTP1 (m-values)	mRNA_Cluster1(ref=2)	0.12566	0.08578	0.144		0.09139	0.08605	0.28914
GSTP1 (m-values)	mRNA_Cluster3(ref=2)	0.3729	0.19868	0.0615		0.02803	0.23262	0.90419
GSTP1 (m-values)	mRNA_Cluster4(ref=2)	-0.10406	0.17504	0.5526		-0.26328	0.1733	0.12983
GSTP1 (m-values)	mRNA_Cluster5(ref=2)	-0.49925	0.26879	0.0643		-0.68736	0.27232	0.01215
GSTP1 (m-values)	Immune_SubtypeC1(ref=C3)	0.09432	0.20172	0.64		0.19883	0.21877	0.36421
GSTP1 (m-values)	Immune_SubtypeC2(ref=C3)	-0.18609	0.14531	0.201		-0.16309	0.14664	0.26701
GSTP1 (m-values)	Immune_SubtypeC4(ref=C3)	-0.10296	0.13476	0.445		0.19443	0.16762	0.24705
GSTP1 (m-values)	Immune_SubtypeC5(ref=C3)	-0.89288	0.73208	0.224		-0.29074	0.72536	0.68886
GSTP1 (m-values)	Immune_SubtypeC6(ref=C3)	0.15447	0.15583	0.322		0.17053	0.1474	0.24831
GSTP1 (Expression)	Factor6	-0.2625	0.05428	2.08e-06		-0.337	0.06008	4.9e-08
GSTP1 (Expression)	Methylation_Cluster1(ref=3)	0.12455	0.12042	0.302		0.02688	0.11994	0.8228
GSTP1 (Expression)	Methylation_Cluster2(ref=3)	-0.02442	0.58827	0.967		-0.36687	0.64085	0.5675
GSTP1 (Expression)	mRNA_Cluster1(ref=2)	-0.37499	0.17688	0.0348		-0.27156	0.17822	0.1287
GSTP1 (Expression)	mRNA_Cluster3(ref=2)	0.04188	0.47705	0.9301		0.74306	0.54004	0.1699
GSTP1 (Expression)	mRNA_Cluster4(ref=2)	0.11278	0.34384	0.7431		0.61456	0.3452	0.0761
GSTP1 (Expression)	mRNA_Cluster5(ref=2)	-0.39275	0.44064	0.3735		0.34406	0.47524	0.4697
GSTP1 (Expression)	Immune_SubtypeC1(ref=C3)	0.19536	0.45132	0.6654		-0.43782	0.51611	0.397
GSTP1 (Expression)	Immune_SubtypeC2(ref=C3)	0.65156	0.28394	0.0224		0.55426	0.29975	0.0655
GSTP1 (Expression)	Immune_SubtypeC4(ref=C3)	-0.29756	0.27409	0.2785		-0.81359	0.36152	0.0252
GSTP1 (Expression)	Immune_SubtypeC5(ref=C3)	0.17838	1.00181	0.8588		0.10712	1.04384	0.9183
GSTP1 (Expression)	Immune_SubtypeC6(ref=C3)	-0.12714	0.35874	0.7233		-0.33911	0.34515	0.3267
Total Mutation Burden	Factor6	0.102295	0.044431	0.0221		0.064234	0.021647	0.00332
Total Mutation Burden	Methylation_Cluster1(ref=3)	0.145914	0.047478	0.00236		0.092543	0.041499	0.02672
Total Mutation Burden	Methylation_Cluster2(ref=3)	0.009842	0.219442	0.96426		0.291432	0.214121	0.17484
Total Mutation Burden	mRNA_Cluster1(ref=2)	-0.057	0.07137	0.425244		-0.03717	0.066886	0.57895
Total Mutation Burden	mRNA_Cluster3(ref=2)	-0.28411	0.19092	0.138023		-0.364382	0.194395	0.06215
Total Mutation Burden	mRNA_Cluster4(ref=2)	-0.56174	0.1538	0.000318		-0.37995	0.137342	0.00613
Total Mutation Burden	mRNA_Cluster5(ref=2)	-0.64692	0.24887	0.00991		-0.407669	0.229923	0.07755
Total Mutation Burden	Immune_SubtypeC1(ref=C3)	1.04527	0.15546	1.17e-10		-0.100408	0.175668	0.56817
Total Mutation Burden	Immune_SubtypeC2(ref=C3)	0.4873	0.14593	0.000966		-0.073593	0.106457	0.49008
Total Mutation Burden	Immune_SubtypeC4(ref=C3)	-0.23662	0.19666	0.230041		-0.229399	0.134791	0.09014
Total Mutation Burden	Immune_SubtypeC5(ref=C3)	-1.1652	1.01899	0.253922		-0.811706	0.582818	0.16506
Total Mutation Burden	Immune_SubtypeC6(ref=C3)	0.12312	0.22155	0.578892		0.054752	0.120761	0.6507
CD4+T (Responsive to Interferon-Gama)	Factor6	-0.3169	0.05336	7.56e-09		-0.22535	0.05268	2.59e-05
CD4+T (Responsive to Interferon-Gama)	Methylation_Cluster1(ref=3)	0.06932	0.11458	0.5457		-0.15571	0.10515	0.139786
CD4+T (Responsive to Interferon-Gama)	Methylation_Cluster2(ref=3)	-0.95902	0.55973	0.0877		-0.29565	0.56184	0.599153
CD4+T (Responsive to Interferon-Gama)	mRNA_Cluster1(ref=2)	0.14207	0.156009	0.36323		0.27151	0.15625	0.083379
CD4+T (Responsive to Interferon-Gama)	mRNA_Cluster3(ref=2)	-1.11723	0.420759	0.00836		-0.6816	0.47346	0.151101
CD4+T (Responsive to Interferon-Gama)	mRNA_Cluster4(ref=2)	-0.962761	0.303262	0.00166		-0.92238	0.30265	0.002527
CD4+T (Responsive to Interferon-Gama)	mRNA_Cluster5(ref=2)	-2.15086	0.388645	6.94e-08		-1.89312	0.41665	8.24e-06
CD4+T (Responsive to Interferon-Gama)	Immune_SubtypeC1(ref=C3)	-1.51573	0.424236	0.00041		-0.39277	0.45248	0.386121
CD4+T (Responsive to Interferon-Gama)	Immune_SubtypeC2(ref=C3)	1.02388	0.266899	0.000152		0.94628	0.26279	0.000375
CD4+T (Responsive to Interferon-Gama)	Immune_SubtypeC4(ref=C3)	-0.365106	0.257645	0.157477		0.87765	0.31695	0.005999
CD4+T (Responsive to Interferon-Gama)	Immune_SubtypeC5(ref=C3)	-3.33335	0.941696	0.000463		-1.02612	0.91515	0.263145
CD4+T (Responsive to Interferon-Gama)	Immune_SubtypeC6(ref=C3)	0.065427	0.337212	0.846288		-0.03247	0.3026	0.914633
Sex(ref=Female) Male	Factor6	-0.5622	0.1281	1.15e-05		-0.53186	0.14656	0.000285
Sex(ref=Female) Male	Methylation_Cluster1(ref=3)	0.6688	0.257	0.00927		0.48293	0.28224	0.087073
Sex(ref=Female) Male	Methylation_Cluster2(ref=3)	0.3811	1.2347	0.75756		15.7654	686.321	0.981673
Sex(ref=Female) Male	mRNA_Cluster1(ref=2)	-0.5589	0.4062	0.16884		-0.17534	0.44366	0.692686
Sex(ref=Female) Male	mRNA_Cluster3(ref=2)	-2.5213	1.1819	0.0329		-15.4777	686.32	0.982008
Sex(ref=Female) Male	mRNA_Cluster4(ref=2)	-1.6946	0.7346	0.02107		-1.25911	0.79891	0.11502
Sex(ref=Female) Male	mRNA_Cluster5(ref=2)	0.4745	1.1605	0.68266		1.43623	1.28758	0.264658
Sex(ref=Female) Male	Immune_SubtypeC1(ref=C3)	-0.96799	0.9216	0.294		0.0883	1.16253	0.939455
Sex(ref=Female) Male	Immune_SubtypeC2(ref=C3)	0.64145	0.67034	0.339		0.40752	0.82531	0.621457
Sex(ref=Female) Male	Immune_SubtypeC4(ref=C3)	0.02526	0.57195	0.965		0.25102	0.97734	0.797303
Sex(ref=Female) Male	Immune_SubtypeC5(ref=C3)	14.0035	882.743	0.987		14.266	1455.4	0.992179
Sex(ref=Female) Male	Immune_SubtypeC6(ref=C3)	0.53609	0.82625	0.516		-0.07727	0.85276	0.927804
Univariate and multivariate regression models between TCGA clusters and latent factors in TCGA-KIRC dataset for the key findings of LF1-6.
