# Supplementary material for: Understanding the biological processes of kidney carcinogenesis: an integrative multi-omics approach
Source: Mol Syst Biol. 2024 Nov 26;20(12):1282–302. doi: 10.1038/s44320-024-00072-3 (PMC11612429; doi:10.1038/s44320-024-00072-3)
Supplement: Supplementary file 8 — Table EV7 [file 44320_2024_72_MOESM8_ESM.xlsx]

## Sheet: Table EV7
Table EV7. Relationship between latent factor 2, EMT genes, and distant metastasis in the TCGA-KIRC dataset.
Outcome	Predictor	Univariate			Multivariate
		OR	SE	P-value	OR	SE	P-value
Distant Metastasis (ref='No') Yes	Factor2	1.53061	0.15714	0.00675	1.42904	1.00273	0.721819
	WT1 Expression	1.46764	0.161103	0.0172	1.05938	0.197862	0.770635
	KRT19 Expression	1.08558	0.156717	0.6003	0.735589	0.201803	0.128083
	IL20RB Expression	1.97428	0.151799	7.43e-06	1.36875	0.091667	0.000616
Logistic regression models additionally adjusted by age at diagnosis and sex.
53 out of 318 ccRCC cases had distant metastasis.
Estimates represented as probability of having distant metastasis per one unit increase in the standard deviation
