# Supplementary material for: Understanding the biological processes of kidney carcinogenesis: an integrative multi-omics approach
Source: Mol Syst Biol. 2024 Nov 26;20(12):1282–302. doi: 10.1038/s44320-024-00072-3 (PMC11612429; doi:10.1038/s44320-024-00072-3)
Supplement: Supplementary file 9 — Table EV8 [file 44320_2024_72_MOESM9_ESM.xlsx]

## Sheet: Table EV8
Table EV8. Cox proportional-hazards models for survival analysis of ccRCC patients.
Outcome	Predictors	Model	Performance; CI-Index (±SE)	Pdiff (Latent factor model vs. others)	Cohort
Overall survival	LF1+LF2+LF5	Latent factor model	0.70 ± 0.04	p=1.000	Discovery (IARC ccRCC), N=151
	BAP1+SETD2+PBRM1	ccRCC driver mutation model	0.64 ± 0.04	p=0.091
	Tumour stage+grade	Clinical model	0.73 ± 0.04	p=0.280
	All above predictors	Integrated Model	0.75 ± 0.04	p=0.032
Overall survival	LF1+LF2+LF5	Latent factor model	0.71 ± 0.03	p=1.000	Validation (TCGA-KIRC), N=268
	BAP1+SETD2+PBRM1	ccRCC driver mutation model	0.63 ± 0.03	p=0.033
	Tumour stage+grade	Clinical model	0.73 ± 0.03	p=0.560
	All above predictors	Integrated Model	0.75 ± 0.03	p=0.215
Models were additionally adjusted by age at diagnosis and sex
Differences between C-Index of two models were calculated by extracting the linear predictors of each model, then statistical differences (Pdiff) between C-Index were calculated by CompareC package in R.
