# Supplementary material for: Understanding the biological processes of kidney carcinogenesis: an integrative multi-omics approach
Source: Mol Syst Biol. 2024 Nov 26;20(12):1282–302. doi: 10.1038/s44320-024-00072-3 (PMC11612429; doi:10.1038/s44320-024-00072-3)
Supplement: Supplementary file 10 — Table EV9 [file 44320_2024_72_MOESM10_ESM.xlsx]

## Sheet: Table EV9
Table EV9.Stratified analyses of latent factor 6 in the discovery ccRCC set.
Smoking Status	Outcome	Predictor	Beta	SE	P-value	N
Never Smokers	Factor6	GSTP1 DNAm	0.501732	0.099115	4.34e-06	65
Never Smokers	Factor6	GSTP1 RNA	-0.425858	0.101654	7.64e-05	81
Never Smokers	Factor6	SBS4	0.20071	0.111812	0.07673	81
Never Smokers	Factor6	KMT2C	0.513433	0.715579	0.47532	81
Never Smokers	Factor6	TMB*	0.099818	0.142811	0.48677	62
Ever Smokers	Factor6	GSTP1 DNAm	0.54615	0.082794	3.06e-08	55
Ever Smokers	Factor6	GSTP1 RNA	-0.42592	0.10777	0.000201	69
Ever Smokers	Factor6	SBS4	0.392227	0.118266	0.00153	69
Ever Smokers	Factor6	KMT2C	2.41616	0.524216	2.07e-05	69
Ever Smokers	Factor6	TMB*	0.507984	0.135105	0.000432	58
Subset	Outcome	Predictor	Beta	SE	P-value	N
Excluding Romanian Cases	Factor6	GSTP1 DNAm	0.536662	0.065619	1.12e-12	103
Excluding Romanian Cases	Factor6	GSTP1 RNA	-0.36013	0.0856798	5.26e-05	120
Excluding Romanian Cases	Factor6	SBS4	0.283965	0.096961	0.00411	120
Excluding Romanian Cases	Factor6	KMT2C	1.95521	0.569991	0.000841	120
Excluding Romanian Cases	Factor6	TMB	0.34999	0.11148	0.00216	120
Subset	Outcome	Predictor	Beta	SE	P-value	N
Only Romanian Cases	Factor6	SBS22a	-0.114437	0.196432	0.565	31
Only Romanian Cases	Factor6	SBS22b	-0.045608	0.211027	0.831	31
Linear regression models used sex, age at diagnosis, and country as covariates.
*For total mutation burden (TMB, based on whole-genome sequencing data), 31 ccRCC cases from Romania were excluded since the aristolochic acid signature (SBS22a/b) contributed for most of the total mutation burden in this country.
N=number of participant included in the regression models
