# Supplementary material for: Understanding the biological processes of kidney carcinogenesis: an integrative multi-omics approach
Source: Mol Syst Biol. 2024 Nov 26;20(12):1282–302. doi: 10.1038/s44320-024-00072-3 (PMC11612429; doi:10.1038/s44320-024-00072-3)
Supplement: Supplementary file 12 — Dataset EV1 [file 44320_2024_72_MOESM12_ESM.xlsx]

## Sheet: README
Dataset EV1. Top differentially methylated regions associated with latent factor 1 and with impact on gene expression levels in ccRCC tumours (Discovery set).
Differentially methylated regions (DMRs) associated with factor1 were identified using DMRcate (FDR<0.05, ~ 167k tests), after adjusting by sex, age at diagnosis, and country.
DMRs annotated to coding regions were considered for the pearson correlations between average beta values of DMR CpG sites and respective gene expression levels.
Whenever multiple DMRs were annotated to the same gene, the DMR with the strongest association with factor1 was considered.
The DMRs were ranked according to the correlation with gene expression and correlations >50% between DMR and gene expression were represented.
CpG sites were annotated using Illumina annotations.
TFBS=transcription factor binding site. Z-score=beta estimate divided by standard error.

## Sheet: Dataset EV1
Dataset EV1. Top differentially methylated regions associated with latent factor 1 and with impact on gene expression levels in ccRCC tumours (Discovery set).
Factors	DMR_Name	Chr	DMR_Start	DMR_End	Correlation of DMR and Expression	Pval of DMR and Expression	FDR of DMR and Expression	Gene_Symbol	CpG_probes	CpG_Pos(hg19)	Relation_to_Gene	Relation_to_Island	Enhancer	OpenChromatin	TFBS	DMR.Z-score_Factor	DMR.Fdr_Factor
Factor1	3285	chr19	57018933	57019005	-0.703215	3.41448e-19	4.44097e-16	ZNF471	cg14277392	57018933	TSS1500	Island	No	Open_Chromatin		9.07504	1.76501e-13
Factor1		chr19	57018933	57019005	-0.703215	3.41448e-19	4.44097e-16	ZNF471	cg14042851	57019005	TSS1500	Island	No
Factor1	2790	chr19	58570466	58571052	-0.677041	2.07983e-17	1.63336e-14	ZNF135	cg09907936	58570466	TSS200	Island	Yes			9.2803	2.62512e-14
	2790	chr19	58570466	58571052	-0.677041	2.07983e-17	1.63336e-14	ZNF135	cg16638540	58570468	TSS200	Island	Yes
	2790	chr19	58570466	58571052	-0.677041	2.07983e-17	1.63336e-14	ZNF135	cg18430128	58570491	TSS200	Island	Yes
	2790	chr19	58570466	58571052	-0.677041	2.07983e-17	1.63336e-14	ZNF135	cg05181865	58570652	1stExon	Island	Yes
	2790	chr19	58570466	58571052	-0.677041	2.07983e-17	1.63336e-14	ZNF135	cg22748799	58570790	Body	Island	Yes
	2790	chr19	58570466	58571052	-0.677041	2.07983e-17	1.63336e-14	ZNF135	cg22457238	58570995	Body	Island	Yes
	2790	chr19	58570466	58571052	-0.677041	2.07983e-17	1.63336e-14	ZNF135	cg19905369	58571052	5'UTR	Island	Yes
Factor1	3595	chr11	13984544	13984996	-0.639156	3.9704e-15	2.33856e-12	SPON1	cg02994974	13984544	1stExon	Island	No			8.17838	4.4686e-10
	3595	chr11	13984544	13984996	-0.639156		2.33856e-12	SPON1	cg00609834	13984596	1stExon	Island	Yes				4.4686e-10
	3595	chr11	13984544	13984996	-0.639156		2.33856e-12	SPON1	cg19488260	13984996	Body	Island	Yes				4.4686e-10
Factor1	3807	chr19	53635532	53636309	-0.635765	6.13238e-15	2.88958e-12	ZNF415	cg04739460	53635532	5'UTR	N_Shore	Yes			6.74024	2.45608e-05
	3807	chr19	53635532	53636309	-0.635765	6.13238e-15	2.88958e-12	ZNF415	cg18301583	53635967	5'UTR	Island	Yes
	3807	chr19	53635532	53636309	-0.635765	6.13238e-15	2.88958e-12	ZNF415	cg10332700	53636077	5'UTR	Island	Yes
	3807	chr19	53635532	53636309	-0.635765	6.13238e-15	2.88958e-12	ZNF415	cg15202738	53636108	5'UTR	Island	Yes
	3807	chr19	53635532	53636309	-0.635765	6.13238e-15	2.88958e-12	ZNF415	cg26927898	53636217	TSS200	Island	Yes
	3807	chr19	53635532	53636309	-0.635765	6.13238e-15	2.88958e-12	ZNF415	cg02886522	53636226	TSS200	Island	Yes
	3807	chr19	53635532	53636309	-0.635765	6.13238e-15	2.88958e-12	ZNF415	cg26087117	53636229	TSS200	Island	Yes
	3807	chr19	53635532	53636309	-0.635765	6.13238e-15	2.88958e-12	ZNF415	cg24892510	53636309	TSS200	S_Shore	No	Open_Chromatin
Factor1	1974	chr19	58095011	58095659	-0.627355	1.76207e-14	6.91908e-12	ZIK1	cg21911021	58095011	TSS1500	Island	No			12.0387	3.45455e-27
	1974	chr19	58095011	58095659	-0.627355	1.76207e-14	6.91908e-12	ZIK1	cg06707978	58095155	TSS1500	Island	No
	1974	chr19	58095011	58095659	-0.627355	1.76207e-14	6.91908e-12	ZIK1	cg22444105	58095206	TSS1500	Island	No
	1974	chr19	58095011	58095659	-0.627355	1.76207e-14	6.91908e-12	ZIK1	cg02653557	58095424	TSS1500	Island	No
	1974	chr19	58095011	58095659	-0.627355	1.76207e-14	6.91908e-12	ZIK1	cg18435449	58095445	TSS200	Island	No
	1974	chr19	58095011	58095659	-0.627355	1.76207e-14	6.91908e-12	ZIK1	cg04342092	58095468	TSS200	Island	No
	1974	chr19	58095011	58095659	-0.627355	1.76207e-14	6.91908e-12	ZIK1	cg00800512	58095518	TSS200	Island	No
	1974	chr19	58095011	58095659	-0.627355	1.76207e-14	6.91908e-12	ZIK1	cg12060744	58095581	TSS200	Island	No	Open_Chromatin	TFBS
	1974	chr19	58095011	58095659	-0.627355	1.76207e-14	6.91908e-12	ZIK1	cg01046104	58095588	TSS200	Island	No	Open_Chromatin	TFBS
	1974	chr19	58095011	58095659	-0.627355	1.76207e-14	6.91908e-12	ZIK1	cg18579862	58095595	TSS200	Island	No	Open_Chromatin	TFBS
	1974	chr19	58095011	58095659	-0.627355	1.76207e-14	6.91908e-12	ZIK1	cg26246807	58095659	5'UTR	Island	No
Factor1	3126	chr11	66335649	66335975	-0.60691	2.01604e-13	6.78541e-11	CTSF	cg06817264	66335649	Body	Island	Yes			9.12915	1.07235e-13
	3126	chr11	66335649	66335975	-0.60691	2.01604e-13	6.78541e-11	CTSF	cg03423112	66335975	5'UTR	Island	Yes
Factor1	6401	chr19	35800743	35801014	-0.597526	5.82624e-13	1.37266e-10	MAG	cg22238209	35800743	Body	Island	No			7.1372	1.47955e-06
	6401	chr19	35800743	35801014	-0.597526	5.82624e-13	1.37266e-10	MAG	cg07918620	35800925	Body	Island	No
	6401	chr19	35800743	35801014	-0.597526	5.82624e-13	1.37266e-10	MAG	cg15761414	35801014	Body	Island	No
Factor1	1654	chr19	58446312	58446911	-0.57421	7.04928e-12	1.27755e-09	ZNF418	cg26671652	58446312	5'UTR	N_Shore	No			9.73838	3.21262e-16
	1654	chr19	58446312	58446911	-0.57421	7.04928e-12	1.27755e-09	ZNF418	cg07474494	58446600	1stExon	Island	No	Open_Chromatin	TFBS
	1654	chr19	58446312	58446911	-0.57421	7.04928e-12	1.27755e-09	ZNF418	cg11998703	58446669	1stExon	Island	No
	1654	chr19	58446312	58446911	-0.57421	7.04928e-12	1.27755e-09	ZNF418	cg13668618	58446745	TSS200	Island	No
	1654	chr19	58446312	58446911	-0.57421	7.04928e-12	1.27755e-09	ZNF418	cg12961842	58446758	TSS200	Island	No
	1654	chr19	58446312	58446911	-0.57421	7.04928e-12	1.27755e-09	ZNF418	cg11788523	58446770	TSS200	Island	No
	1654	chr19	58446312	58446911	-0.57421	7.04928e-12	1.27755e-09	ZNF418	cg15060012	58446783	TSS200	Island	No
	1654	chr19	58446312	58446911	-0.57421	7.04928e-12	1.27755e-09	ZNF418	cg21444693	58446787	TSS200	Island	No
	1654	chr19	58446312	58446911	-0.57421	7.04928e-12	1.27755e-09	ZNF418	cg18673377	58446898	TSS200	S_Shore	No
	1654	chr19	58446312	58446911	-0.57421	7.04928e-12	1.27755e-09	ZNF418	cg03304654	58446911	TSS200	S_Shore	No
Factor1	2786	chr19	57078727	57079381	-0.573075	7.91972e-12	1.33278e-09	ZNF470	cg22935456	57078727	TSS200	Island	No			7.25479	6.24861e-07
	2786	chr19	57078727	57079381	-0.573075	7.91972e-12	1.33278e-09	ZNF470	cg09265529	57078765	TSS200	Island	No
	2786	chr19	57078727	57079381	-0.573075	7.91972e-12	1.33278e-09	ZNF470	cg24334111	57078780	TSS200	Island	No
	2786	chr19	57078727	57079381	-0.573075	7.91972e-12	1.33278e-09	ZNF470	cg16722964	57078783	TSS200	Island	No
	2786	chr19	57078727	57079381	-0.573075	7.91972e-12	1.33278e-09	ZNF470	cg27544219	57078794	TSS200	Island	No
	2786	chr19	57078727	57079381	-0.573075	7.91972e-12	1.33278e-09	ZNF470	cg21552653	57079146	1stExon	Island	No
	2786	chr19	57078727	57079381	-0.573075	7.91972e-12	1.33278e-09	ZNF470	cg12432761	57079300	1stExon	Island	No
	2786	chr19	57078727	57079381	-0.573075	7.91972e-12	1.33278e-09	ZNF470	cg26982279	57079381	1stExon	S_Shore	No	Open_Chromatin	TFBS
Factor1	7392	chr5	54826547	54826611	-0.570756	1.00321e-11	1.57571e-09	PPAP2A	cg21973405	54826547	Body	N_Shore	No	Open_Chromatin		6.83756	1.25127e-05
	7392	chr5	54826547	54826611	-0.570756	1.00321e-11	1.57571e-09		cg07862423	54826611	Body	Island	No
Factor1	2350	chr19	58238850	58238928	-0.56185	2.44568e-11	3.60126e-09	ZNF671	cg12074025	58238850	1stExon	Island	No			10.6068	4.30218e-20
	2350	chr19	58238850	58238928	-0.56185	2.44568e-11	3.60126e-09	ZNF671	cg19246110	58238928	1stExon	Island	No
Factor1	4376	chr19	58629719	58629975	-0.559834	2.98144e-11	4.13193e-09	ZSCAN18	cg10659886	58629719	Body	Island	No			11.6065	5.93561e-25
	4376	chr19	58629719	58629975	-0.559834	2.98144e-11	4.13193e-09	ZSCAN18	cg14231297	58629901	TSS200	Island	No
	4376	chr19	58629719	58629975	-0.559834	2.98144e-11	4.13193e-09	ZSCAN18	cg17408527	58629967	TSS200	Island	No
	4376	chr19	58629719	58629975	-0.559834	2.98144e-11	4.13193e-09	ZSCAN18	cg18693673	58629975	TSS200	Island	No
Factor1	792	chr19	58739803	58740549	-0.556269	4.21818e-11	5.23054e-09	ZNF544	cg21020710	58739803	TSS1500	N_Shore	No			8.70133	5.09495e-12
		chr19	58739803	58740549	-0.556269	4.21818e-11	5.23054e-09	ZNF544	cg11279918	58739805	TSS1500	N_Shore	No
		chr19	58739803	58740549	-0.556269	4.21818e-11	5.23054e-09	ZNF544	cg23313604	58739861	TSS1500	N_Shore	No	Open_Chromatin	TFBS
		chr19	58739803	58740549	-0.556269	4.21818e-11	5.23054e-09	ZNF544	cg00683895	58739944	TSS200	Island	No
		chr19	58739803	58740549	-0.556269	4.21818e-11	5.23054e-09	ZNF544	cg01788672	58739947	TSS200	Island	No
		chr19	58739803	58740549	-0.556269	4.21818e-11	5.23054e-09	ZNF544	cg17217219	58739973	TSS200	Island	No
		chr19	58739803	58740549	-0.556269	4.21818e-11	5.23054e-09	ZNF544	cg01859739	58739986	TSS200	Island	No
		chr19	58739803	58740549	-0.556269	4.21818e-11	5.23054e-09	ZNF544	cg16187092	58740004	TSS200	Island	No
		chr19	58739803	58740549	-0.556269	4.21818e-11	5.23054e-09	ZNF544	cg21155461	58740253	5'UTR	Island	Yes
		chr19	58739803	58740549	-0.556269	4.21818e-11	5.23054e-09	ZNF544	cg21747958	58740255	5'UTR	Island	Yes
		chr19	58739803	58740549	-0.556269	4.21818e-11	5.23054e-09	ZNF544	cg04352026	58740365	5'UTR	Island	No
		chr19	58739803	58740549	-0.556269	4.21818e-11	5.23054e-09	ZNF544	cg08397273	58740455	5'UTR	Island	No
		chr19	58739803	58740549	-0.556269	4.21818e-11	5.23054e-09	ZNF544	cg10051935	58740549	5'UTR	Island	No
Factor1	4462	chr3	50357592	50357644	-0.555493	4.54651e-11	5.35579e-09	HYAL2	cg26794477	50357592	Body	Island	No	Open_Chromatin	TFBS	6.54811	9.05125e-05
	4462	chr3	50357592	50357644	-0.555493	4.54651e-11	5.35579e-09	HYAL2	cg00467652	50357644	Body	Island	No	Open_Chromatin	TFBS
Factor1	1644	chr19	56915148	56915658	-0.531188	4.33175e-10	4.63891e-08	ZNF583	cg14684842	56915148	TSS1500	N_Shore	No	Open_Chromatin	TFBS	9.34105	1.48161e-14
	1644	chr19	56915148	56915658	-0.531188	4.33175e-10	4.63891e-08	ZNF583	cg11718235	56915184	TSS200	N_Shore	No	Open_Chromatin	TFBS
	1644	chr19	56915148	56915658	-0.531188	4.33175e-10	4.63891e-08	ZNF583	cg02497414	56915254	TSS1500	N_Shore	No
	1644	chr19	56915148	56915658	-0.531188	4.33175e-10	4.63891e-08	ZNF583	cg07129725	56915266	TSS1500	N_Shore	No
	1644	chr19	56915148	56915658	-0.531188	4.33175e-10	4.63891e-08	ZNF583	cg14523810	56915403	5'UTR	Island	No
	1644	chr19	56915148	56915658	-0.531188	4.33175e-10	4.63891e-08	ZNF583	cg02776314	56915522	5'UTR	Island	No	Open_Chromatin	TFBS
	1644	chr19	56915148	56915658	-0.531188	4.33175e-10	4.63891e-08	ZNF583	cg00796360	56915650	5'UTR	Island	No
	1644	chr19	56915148	56915658	-0.531188	4.33175e-10	4.63891e-08	ZNF583	cg24119079	56915653	5'UTR	Island	No
	1644	chr19	56915148	56915658	-0.531188	4.33175e-10	4.63891e-08	ZNF583	cg03280624	56915655	5'UTR	Island	No
	1644	chr19	56915148	56915658	-0.531188	4.33175e-10	4.63891e-08	ZNF583	cg27009208	56915658	5'UTR	Island	No
Factor1	712	chr7	95025736	95026193	-0.529714	4.93817e-10	4.64076e-08	PON3	cg07121856	95025736	TSS200	Island	No			6.83315	1.29031e-05
	712	chr7	95025736	95026193	-0.529714	4.93817e-10	4.64076e-08	PON3	cg08828819	95025836	TSS200	Island	No
	712	chr7	95025736	95026193	-0.529714	4.93817e-10	4.64076e-08	PON3	cg04685170	95025855	TSS200	Island	No
	712	chr7	95025736	95026193	-0.529714	4.93817e-10	4.64076e-08	PON3	cg15927196	95025905	TSS1500	Island	No
	712	chr7	95025736	95026193	-0.529714	4.93817e-10	4.64076e-08	PON3	cg15500865	95025924	TSS1500	Island	No
	712	chr7	95025736	95026193	-0.529714	4.93817e-10	4.64076e-08	PON3	cg25572105	95025955	TSS1500	Island	No
	712	chr7	95025736	95026193	-0.529714	4.93817e-10	4.64076e-08	PON3	cg25161512	95026066	TSS1500	Island	No
	712	chr7	95025736	95026193	-0.529714	4.93817e-10	4.64076e-08	PON3	cg11435506	95026073	TSS1500	Island	No
	712	chr7	95025736	95026193	-0.529714	4.93817e-10	4.64076e-08	PON3	cg03301582	95026095	TSS1500	Island	No
	712	chr7	95025736	95026193	-0.529714	4.93817e-10	4.64076e-08	PON3	cg08898155	95026097	TSS1500	Island	No
	712	chr7	95025736	95026193	-0.529714	4.93817e-10	4.64076e-08	PON3	cg04080282	95026106	TSS1500	Island	No
	712	chr7	95025736	95026193	-0.529714	4.93817e-10	4.64076e-08	PON3	cg26457160	95026121	TSS1500	Island	No
	712	chr7	95025736	95026193	-0.529714	4.93817e-10	4.64076e-08	PON3	cg10329418	95026181	TSS1500	S_Shore	No
	712	chr7	95025736	95026193	-0.529714	4.93817e-10	4.64076e-08	PON3	cg27166921	95026193	TSS1500	S_Shore	No
Factor1	222	chr7	27204894	27204981	-0.529303	5.12138e-10	4.64076e-08	HOXA9	cg27009703	27204894	1stExon	Island	No			6.80112	1.61248e-05
	222	chr7	27204894	27204981	-0.529303	5.12138e-10	4.64076e-08	HOXA9	cg26521404	27204981	1stExon	Island	No
Factor1	1123	chr19	56988778	56988806	-0.528212	5.63986e-10	4.9213e-08	ZNF667	cg24464397	56988778	TSS200	Island	No			9.9583	3.60343e-17
	1123	chr19	56988778	56988806	-0.528212	5.63986e-10	4.9213e-08	ZNF667	cg26612735	56988806	TSS200	Island	No
Factor1	6013	chr8	98289880	98290310	-0.527337	6.09203e-10	5.12601e-08	TSPYL5	cg15747595	98289880	1stExon	Island	No			7.25985	6.01929e-07
	6013	chr8	98289880	98290310	-0.527337	6.09203e-10	5.12601e-08	TSPYL5	cg18233405	98290148	1stExon	Island	Yes
	6013	chr8	98289880	98290310	-0.527337	6.09203e-10	5.12601e-08	TSPYL5	cg04917181	98290229	TSS200	Island	Yes
	6013	chr8	98289880	98290310	-0.527337	6.09203e-10	5.12601e-08	TSPYL5	cg22319311	98290310	TSS200	Island	No
Factor1	2298	chr17	16256568	16256990	-0.521898	9.7897e-10	7.95328e-08	CENPV	cg12074093	16256568	1stExon	Island	Yes			8.74154	3.57178e-12
	2298	chr17	16256568	16256990	-0.521898	9.7897e-10	7.95328e-08		cg27295781	16256667	1stExon	Island	Yes
	2298	chr17	16256568	16256990	-0.521898	9.7897e-10	7.95328e-08		cg21325732	16256937	TSS200	Island	No
	2298	chr17	16256568	16256990	-0.521898	9.7897e-10	7.95328e-08		cg23401912	16256974	TSS200	Island	No
	2298	chr17	16256568	16256990	-0.521898	9.7897e-10	7.95328e-08		cg13180678	16256990	TSS200	Island	No
Factor1	8099	chr6	136425147	136425179	-0.505844	3.78518e-09	2.87673e-07	PDE7B	cg17278327	136425147	Body	OpenSea	Yes			6.92737	6.65935e-06
	8099	chr6	136425147	136425179	-0.505844	3.78518e-09	2.87673e-07		cg18573082	136425179	Body	OpenSea	Yes
