# Supplementary material for: Understanding the biological processes of kidney carcinogenesis: an integrative multi-omics approach
Source: Mol Syst Biol. 2024 Nov 26;20(12):1282–302. doi: 10.1038/s44320-024-00072-3 (PMC11612429; doi:10.1038/s44320-024-00072-3)
Supplement: Supplementary file 13 — Dataset EV2 [file 44320_2024_72_MOESM13_ESM.xlsx]

## Sheet: README
Dataset EV2. Regression analyses of biological ageing metrics and latent factor 1 considering tumour stage and grade.
WGS =whole-genome sequencing; TL=telomere length.
WXS= whole-exome sequencing data.
For the attribution of DNA mutational signatures, WGS downsampled to WXS .
Tumour stage and grade were grouped into two categories (I+II vs. III+IV) due to sample size limitations by strata
Each biological metric was analyzed separetely

## Sheet: Dataset EV2
Dataset EV2. Regression analyses of biological ageing metrics and latent factor 1 considering tumour stage and grade.
Discovery set (IARC ccRCC series, N=151)					Tumour stage (III+IV, ref='I+II') ~ Factor1 (Q) + sex +age					Tumour grade (III+IV, ref='I+II') ~ Factor1 (Q) + sex +age					Model performance (overall survival)
Factor1 ~ Biological Age metric + Sex +Age+Country					Discovery set (IARC ccRCC series, N=151)					Discovery set (IARC ccRCC series, N=151)					Predictors	cohort	C-Index
Biological Age-related metrics	Beta	SE	P-value		Factor1 Quintiles	OR	SE	P-value		Factor1 Quintiles	OR	SE	P-value		Stage+Grade	IARC ccRCC	0.706
PBRM1 cancer driver mutations (ref='No') Yes	0.527636	0.163636	0.00146		Factor 1 (Q1)	Reference				Factor 1 (Q1)	Reference				Stage+Grade+Factor1	IARC ccRCC	0.719
SETD2 cancer driver mutations (ref='No') Yes	0.824039	0.229989	0.000464		Factor 1 (Q2)	1.06904	0.86468	0.938454		Factor 1 (Q2)	2.07433	0.56989	0.20043		Stage+Grade	TCGA-KIRC	0.742
SBS1 (WXS)	0.26784	0.08118	0.00122		Factor 1 (Q3)	4.50635	0.740037	0.041917		Factor 1 (Q3)	0.787974	0.62127	0.70131		Stage+Grade+Factor1	TCGA-KIRC	0.753
DNAm-based mitotic clock (epiTOC2)	0.813013	0.026309	6.08358e-57		Factor 1 (Q4)	4.64396	0.734274	0.036504		Factor 1 (Q4)	1.87414	0.57646	0.27586		C-Index derived from Cox proportional hazards models
WGS-Telomere length ratio	-0.199798	0.080826	0.0146		Factor 1 (Q5)	10.8935	0.72069	0.000921		Factor 1 (Q5)	6.09958	0.58412	0.00196
Copy Number Alteration	0.274925	0.080465	0.00084		Validation set (TCGA-KIRC, N=324)					Validation set (TCGA-KIRC, N=324)
Factor1 ~ Biological Age metric + Sex +Age+Country+ Tumour stage+Tumour grade					Factor1 Quintiles	OR	SE	P-value		Factor1 Quintiles	OR	SE	P-value
Biological Age-related metrics	Beta	SE	P-value		Factor 1 (Q1)	Reference				Factor 1 (Q1)	Reference
PBRM1 cancer driver mutations (ref='No') Yes	0.507956	0.151634	0.00104		Factor 1 (Q2)	3.23112	0.520463	0.024232		Factor 1 (Q2)	2.34259	0.380091	0.0251
SETD2 cancer driver mutations (ref='No') Yes	0.898266	0.215589	5.35e-05		Factor 1 (Q3)	6.13305	0.509259	0.000369		Factor 1 (Q3)	2.29056	0.386952	0.0322
SBS1 (WXS)	0.184947	0.0772309	0.0179101		Factor 1 (Q4)	12.1456	0.500411	6.04e-07		Factor 1 (Q4)	8.36915	0.406634	1.74e-07
DNAm-based mitotic clock (epiTOC2)	0.799839	0.0289211	2.20125e-52		Factor 1 (Q5)	35.2377	0.542889	5.33e-11		Factor 1 (Q5)	12.6338	0.451237	1.9e-08
WGS-Telomere length ratio	-0.15489	0.075635	0.0423788
Copy Number Alteration	0.168778	0.081456	0.04021
Validation set (TCGA-KIRC, N=324)
Factor1 ~ Biological Age metric + Sex +Age
Biological Age-related metrics	Beta	SE	P-value
PBRM1 cancer driver mutations (ref='No') Yes	0.58769	0.11257	3.61e-07
SETD2 cancer driver mutations (ref='No') Yes	0.99468	0.152593	3.57e-10
SBS1 (WXS)	0.2532	0.05599	9.25e-06
DNAm-based mitotic clock (epiTOC2)	0.876485	0.025407	7.63183e-110
WGS-Telomere length ratio	-0.42749	0.17091	0.019
Copy Number Alteration	0.319668	0.056468	4.04e-08
Factor1 ~ Biological Age metric + Sex +Age+ Tumour stage+Tumour grade
Biological Age-related metrics	Beta	SE	P-value
PBRM1 cancer driver mutations (ref='No') Yes	0.6	0.09806	2.57e-09
SETD2 cancer driver mutations (ref='No') Yes	0.809364	0.139318	1.81e-08
SBS1 (WXS)	0.214142	0.0503115	2.89361e-05
DNAm-based mitotic clock (epiTOC2)	0.826585	0.0278479	1.17138e-93
WGS-Telomere length ratio	-0.223425	0.168873	0.198292
Copy Number Alteration Fraction	0.237758	0.0529659	1.08831e-05
