# Supplementary material for: Understanding the biological processes of kidney carcinogenesis: an integrative multi-omics approach
Source: Mol Syst Biol. 2024 Nov 26;20(12):1282–302. doi: 10.1038/s44320-024-00072-3 (PMC11612429; doi:10.1038/s44320-024-00072-3)
Supplement: Supplementary file 14 — Dataset EV3 [file 44320_2024_72_MOESM14_ESM.xlsx]

## Sheet: README
Dataset EV3. Association between latent factor 1 and molecular features and overall survival across TCGA cohorts.
Empty cell means that feature was not available for a given TCGA-cohort.
Model: Factor1 ~ Feature + age at diagnosis
R2 means variance explained by factor1 signature in DNA methylation data (5,000 CpG sites included into MOFA) in each TCGA cohort.
HR= Hazard ratio

## Sheet: Dataset EV3
Dataset EV3. Association between latent factor 1 and molecular features and overall survival across TCGA cohorts.
TCGA cohorts	Variance in DNAm	SBS1 (N=7,729)			Epigenetic Mitotic Clock (epiTOC2) (N=8,040)			Proliferation Score (N=7,618)			WGS-Telomere length ratio, log2(tTL:nTL) (N=613)			Copy Number Alteration Fraction (N=7,393)			Homologous Recombination Repair Deficiency (N=7,240)			Overall Suvival (N=8,082; events=2,199)
	Explained by Factor1 (R2)	Beta	SE	P-value	Beta	SE	P-value	Beta	SE	P-value	Beta	SE	P-value	Beta	SE	P-value	Beta	SE	P-value	HR	SE	P-value
TCGA-KIRC	0.224209	0.215502	0.0575924	0.000224487	0.870767	0.0249718	2.42489e-110	0.438091	0.0497194	9.22621e-17	-0.384592	0.204005	0.0726788	0.339262	0.0564939	6.63353e-09	0.215598	0.0602384	0.000414669	1.57808	0.0924909	8.119e-07
TCGA-KIRP	0.250373	0.276233	0.0622611	1.35011e-05	0.907096	0.0251387	4.38677e-105	0.572175	0.0525696	5.3966e-23	-0.253449	0.169341	0.151806	0.218725	0.0614229	0.000441318	0.532718	0.0532316	4.55256e-20	2.63477	0.116005	6.74741e-17
TCGA-KICH	0.196122	0.340993	0.115867	0.00454596	0.81967	0.0634352	2.26279e-19	0.670743	0.091248	5.30262e-10	0.124557	0.134416	0.358943	0.123667	0.123174	0.319282	0.703674	0.0999206	1.81637e-09	2.0865	0.250371	0.00330773
TCGA-ACC	0.187766	0.0259338	0.113214	0.819422	0.828405	0.0625362	1.50731e-21	0.478865	0.0976912	5.34858e-06				-0.110206	0.116297	0.346447	0.619335	0.0919055	3.16531e-09	2.2293	0.161263	6.65013e-07
TCGA-BLCA	0.121731	0.137922	0.0490864	0.00519603	0.769781	0.0315264	7.01586e-82	0.23327	0.0476669	1.44498e-06	0.00428605	0.183425	0.981589	0.206053	0.0484404	2.62627e-05	0.136414	0.0494706	0.00609941	1.022	0.0768515	0.777042
TCGA-BRCA	0.169866	0.0702928	0.0428206	0.101277	0.823574	0.0209768	1.42414e-172	0.0316092	0.0395234	0.424152	0.134549	0.17773	0.45346	0.0725576	0.0413546	0.0798841	-0.0818839	0.0419698	0.0515639	1.15349	0.116886	0.221861
TCGA-CESC	0.135001	0.0182337	0.0585177	0.755577	0.83588	0.0304299	2.3659e-84	0.222608	0.0560124	8.86947e-05	-0.252874	0.278635	0.376803	-0.0347037	0.0617499	0.574581	0.0366712	0.0610747	0.548724	0.827622	0.126577	0.134986
TCGA-CHOL	0.228983	0.286209	0.166539	0.0950622	0.865458	0.0913192	6.10223e-11	0.17876	0.176087	0.317634				0.447266	0.155802	0.00709765	0.28755	0.172662	0.105303	0.975524	0.252745	0.921895
TCGA-COAD	0.158629	0.0985896	0.0556993	0.0778294	0.842497	0.0239867	1.14778e-106	0.113049	0.05591	0.0441219	-0.172055	0.155992	0.279772	0.00107557	0.0589889	0.985467	-0.057528	0.0591145	0.331384	1.02298	0.131421	0.862736
TCGA-DLBC	0.307868	0.0319584	0.157139	0.840054	0.851542	0.0612327	6.67303e-18	0.49375	0.120646	0.000174683	-0.101294	0.342157	0.781929	0.111275	0.152094	0.469413	0.150235	0.15533	0.340274	0.635377	0.360748	0.208677
TCGA-ESCA	0.203343	0.284094	0.0735333	0.00015557	0.874237	0.0333132	9.12819e-64	-0.0606192	0.0801419	0.450457	0.163037	0.247906	0.520109	0.0945052	0.0764196	0.217959	-0.15185	0.0805852	0.0614931	1.03009	0.114335	0.79543
TCGA-GBM	0.0795932	-0.204688	0.08548	0.0180555	0.64781	0.0648138	6.03289e-18	0.430694	0.159268	0.00950349	0.497247	0.327751	0.155123	0.318944	0.162332	0.0551248	0.349429	0.159241	0.0330828	0.793246	0.117778	0.04923
TCGA-HNSC	0.10624	0.192405	0.0427435	8.39352e-06	0.789408	0.025453	1.09761e-120	0.12299	0.0427768	0.00420703	-0.1213	0.122428	0.327207	-0.110288	0.0433325	0.0112321	-0.148578	0.0433751	0.000666648	1.04943	0.0683322	0.480102
TCGA-LGG	0.067568	-0.00295546	0.0427561	0.944919	0.602299	0.0333189	1.26402e-56	0.135473	0.0429598	0.00171035	-0.0597729	0.18877	0.753948	0.107053	0.0437618	0.0147828	0.0304326	0.043362	0.48312	0.886726	0.101595	0.236686
TCGA-LIHC	0.139482	0.0694133	0.0511662	0.175754	0.798699	0.0287277	6.14099e-93	0.0931105	0.0502174	0.0645399	-0.13184	0.162248	0.420235	0.194347	0.0510291	0.000165512	0.176868	0.0517085	0.000701222	1.04044	0.0887188	0.65501
TCGA-LUAD	0.163807	0.257626	0.0455844	2.89815e-08	0.864689	0.0234193	7.46093e-136	0.120706	0.0508612	0.0181253	0.0853897	0.191231	0.658224	0.0494167	0.0488123	0.311937	0.128626	0.0494182	0.00957993	1.14899	0.0788461	0.0781639
TCGA-LUSC	0.0884323	0.155534	0.0512601	0.00259306	0.735851	0.0353476	1.22895e-63	0.0480096	0.0540773	0.375259	-0.129151	0.19822	0.522921	-0.0127228	0.0537354	0.812981	0.0377759	0.054807	0.491138	0.893995	0.0884135	0.205012
TCGA-MESO	0.120443	-0.142555	0.109353	0.196194	0.726491	0.0677127	2.04898e-17	0.259661	0.0980674	0.00975644				0.0284716	0.109823	0.796117	0.180776	0.112443	0.111993	1.42283	0.132622	0.00783652
TCGA-OV	0.158793	0.241928	0.365735	0.529465	0.817208	0.211383	0.00616345	0.385072	0.411053	0.385022				0.292921	0.486967	0.573724	0.611102	0.486015	0.264151	0.589008	0.557099	0.342047
TCGA-PAAD	0.217144	0.111263	0.0727062	0.127767	0.897395	0.0301439	1.18416e-71	0.246886	0.0645768	0.000193601				0.357446	0.0626256	5.99338e-08	0.215203	0.0715596	0.00313663	1.3039	0.101058	0.00864443
TCGA-PCPG	0.189332	0.204434	0.0743013	0.00655491	0.933557	0.0270016	2.20534e-80	0.184027	0.07884	0.0207215				-0.104615	0.0829315	0.209002	-0.073867	0.0853869	0.388312	1.38205	0.181009	0.0738473
TCGA-PRAD	0.144979	0.0715868	0.0429586	0.0962679	0.788705	0.0250978	5.39779e-120	0.307761	0.0437757	8.89113e-12	-0.579518	0.132754	0.0004214	0.262419	0.0413847	5.31128e-10	0.25781	0.0419485	1.72252e-09	2.46604	0.386303	0.0194631
TCGA-READ	0.0825381	0.291788	0.101164	0.00496891	0.804007	0.0555024	1.10929e-25	0.192117	0.102058	0.0630083				-0.108207	0.104719	0.304391	-0.0379392	0.104562	0.717625	1.10106	0.331119	0.771246
TCGA-SARC	0.130755	0.0213584	0.0641484	0.739469	0.75672	0.0399884	1.11272e-50	0.183628	0.0670445	0.00666986	-0.317161	0.155356	0.0485806	0.111715	0.0657869	0.0908588	0.0556015	0.0695049	0.42459	1.16383	0.101409	0.134624
TCGA-STAD	0.235134	0.402031	0.0468405	2.30796e-16	0.913514	0.0193752	1.75759e-162	0.349182	0.049879	1.34871e-11	-0.405397	0.152606	0.0125258	-0.0509099	0.0535117	0.342094	-0.281464	0.0507007	5.80528e-08	0.766505	0.0788193	0.000741606
TCGA-TGCT	0.102237	0.0397494	0.0756024	0.59998	0.819076	0.0476254	2.10586e-35	0.0217484	0.0930314	0.815528				-0.148384	0.0757793	0.0524455	0.00837141	0.0723202	0.908033	1.6944	0.311025	0.0899903
TCGA-THCA	0.1378	0.0755809	0.0454628	0.097058	0.781391	0.0255226	4.45167e-117	0.272406	0.042077	2.29422e-10	-0.13204	0.155396	0.399802	-0.0410656	0.0453619	0.365769	-0.041272	0.046649	0.37677	0.860507	0.302588	0.619544
TCGA-THYM	0.220572	0.635408	0.0724982	1.64049e-14	0.881258	0.0421135	7.43195e-42	-0.0399601	0.0978222	0.683662				0.527026	0.0796107	1.19757e-09	0.43083	0.0967909	2.22401e-05	1.68889	0.190375	0.00590811
TCGA-UCEC	0.119538	0.224427	0.0488539	5.81539e-06	0.75979	0.0313514	4.05179e-82	-0.00162187	0.049784	0.974027	-0.207905	0.129582	0.122265	-0.304237	0.0506783	4.40888e-09	-0.362877	0.050681	4.0728e-12	1.04058	0.122183	0.744779
TCGA-UCS	0.0762407	0.508572	0.119771	8.61858e-05	0.751161	0.0885523	1.6535e-11	0.208448	0.132398	0.121234				-0.194272	0.135423	0.157287	-0.244841	0.133551	0.0723739	0.738858	0.185628	0.103014
TCGA-UVM	0.0545101	-0.0949129	0.114966	0.411597	0.623418	0.0889741	8.07219e-10	0.0946304	0.113356	0.406408				-0.166355	0.113299	0.146099	0.182517	0.111962	0.107148	0.933894	0.25758	0.790609
