# Supplementary material for: Understanding the biological processes of kidney carcinogenesis: an integrative multi-omics approach
Source: Mol Syst Biol. 2024 Nov 26;20(12):1282–302. doi: 10.1038/s44320-024-00072-3 (PMC11612429; doi:10.1038/s44320-024-00072-3)
Supplement: Supplementary file 15 — Dataset EV4 [file 44320_2024_72_MOESM15_ESM.xlsx]

## Sheet: README
Dataset EV4. Top differentially methylated regions associated with latent factor 2 and with impact on gene expression levels in ccRCC tumours (Discovery set).
Differentially methylated regions (DMRs) associated with factor2 were identified using DMRcate (FDR<0.05, ~ 167k tests), after adjusting by sex, age at diagnosis, and country.
DMRs annotated to coding regions were considered for the pearson correlations between average beta values of DMR CpG sites and respective gene expression levels.
Whenever multiple DMRs were annotated to the same gene, the DMR with the strongest association with factor2 was considered.
The DMRs were ranked according to the correlation with gene expression and correlations >50% between DMR and gene expression were represented.
CpG sites were annotated using Illumina annotations.
TFBS=transcription factor binding site. Z-score=beta estimate divided by standard error.

## Sheet: Dataset EV4
Dataset EV4. Top differentially methylated regions associated with latent factor 2 and with impact on gene expression levels in ccRCC tumours (Discovery set).
Factors	DMR_Name	Chr	DMR.Start	DMR.End	Correlation of DMR and Expression	Pval of DMR and Expression	FDR of DMR and Expression	Gene_Symbol	CpG_probes	CpG_Pos(hg19)	Relation_to_Gene	Relation_to_Island	Enhancer	OpenChromatin	TFBS	DMR.Z-score_Factor	DMR.Fdr_Factor
Factor2	2841	chr3	136676841	136676846	-0.839891	4.19322e-33	1.12336e-29	IL20RB	cg06392589	136676846	1stExon	OpenSea	No			-8.36599	7.68227e-11
	2841	chr3	136676841	136676846			1.12336e-29	IL20RB	cg12293186	136676841	5'UTR	OpenSea	No				7.68227e-11
Factor2	3807	chr17	39685482	39685912	-0.709501	1.18966e-19	1.59355e-16	KRT19	cg12491114	39685524	TSS1500	S_Shore	Yes			-6.53419	8.24136e-05
	3807	chr17		39685912			1.59355e-16	KRT19	cg03550233	39685482	TSS1500	S_Shore	Yes			-6.53419	8.24136e-05
	3807	chr17		39685912			1.59355e-16	KRT19	cg08966188	39685912	TSS1500	S_Shore	Yes			-6.53419	8.24136e-05
Factor2	1419	chr11	32417909	32417913	-0.698749	7.10297e-19	6.34295e-16	WT1	cg00806185	32417913	Body	OpenSea	No			-8.26526	1.79621e-10
	1419	chr11	32417909	32417913			6.34295e-16	WT1	cg20641425	32417909	Body	OpenSea	No			-8.26526	1.79621e-10
Factor2	3784	chr16	72088241	72088244	-0.648888	1.10576e-15	7.40585e-13	HP	cg19158670	72088241	TSS1500	OpenSea	No	Open_Chromatin	TFBS	-8.59444	1.07828e-11
	3784	chr16	72088241	72088244			7.40585e-13	HP	cg06172871	72088244	TSS1500	OpenSea	No	Open_Chromatin	TFBS	-8.59444	1.07828e-11
Factor2	353	chr19	58094517	58095445	-0.640728	3.23973e-15	1.73585e-12	ZIK1	cg17798563	58094517	TSS1500	N_Shore	No	Open_Chromatin		5.78793	0.00918289
	353	chr19	58094517	58095445			1.73585e-12	ZIK1	cg06707978	58095155	TSS1500	Island	No			5.78793	0.00918289
	353	chr19	58094517	58095445			1.73585e-12	ZIK1	cg21911021	58095011	TSS1500	Island	No			5.78793	0.00918289
	353	chr19	58094517	58095445			1.73585e-12	ZIK1	cg22444105	58095206	TSS1500	Island	No			5.78793	0.00918289
	353	chr19	58094517	58095445			1.73585e-12	ZIK1	cg18435449	58095445	TSS200	Island	No			5.78793	0.00918289
	353	chr19	58094517	58095445			1.73585e-12	ZIK1	cg02653557	58095424	TSS1500	Island	No			5.78793	0.00918289
Factor2	533	chr11	64358063	64358276	-0.636822	5.35852e-15	2.39258e-12	SLC22A12	cg21895884	64358075	TSS1500	OpenSea	No			10.9928	5.33194e-22
Factor2	533	chr11	64358063	64358276			2.39258e-12		cg18817088	64358063	TSS1500	OpenSea	No			10.9928	5.33194e-22
Factor2	533	chr11	64358063	64358276			2.39258e-12		cg06522879	64358276	TSS200	OpenSea	No	Open_Chromatin		10.9928	5.33194e-22
Factor2	2779	chr18	45663756	45664183	-0.623569	2.80483e-14	1.07345e-11	ZBTB7C	cg19189151	45663766	TSS200	S_Shore	Yes			-7.03593	2.55065e-06
	2779	chr18	45663756	45664183			1.07345e-11	ZBTB7C	cg14294200	45663756	TSS200	S_Shore	Yes			-7.03593	2.55065e-06
	2779	chr18	45663756	45664183			1.07345e-11	ZBTB7C	cg13476246	45664183	TSS1500	S_Shore	Yes			-7.03593	2.55065e-06
Factor2	54	chr6	30132226	30132471	-0.618472	5.19208e-14	1.54551e-11	TRIM15	cg23784132	30132471	Body	OpenSea	No			8.35232	8.62598e-11
	54	chr6	30132226	30132471			1.54551e-11	TRIM15	cg09624858	30132226	Body	OpenSea	No			8.35232	8.62598e-11
Factor2	176	chr4	25656927	25656960	-0.615525	7.37588e-14	1.976e-11	SLC34A2	cg16912478	25656927	TSS1500	N_Shore	Yes			-7.22565	6.42663e-07
	176	chr4	25656927	25656960			1.976e-11	SLC34A2	cg18436415	25656960	TSS1500	N_Shore	Yes			-7.22565	6.42663e-07
Factor2	4148	chr1	120255941	120255992	-0.608978	1.5881e-13	3.86775e-11	PHGDH	cg14476101	120255992	Body	S_Shore	Yes			7.04656	2.36337e-06
	4148	chr1	120255941	120255992			3.86775e-11	PHGDH	cg16246545	120255941	Body	S_Shore	Yes			7.04656
Factor2	4083	chr9	101010744	101011156	-0.602615	3.291e-13	7.34715e-11	TBC1D2	cg11291654	101011005	Body	OpenSea	No			-11.475	2.27007e-24
	4083	chr9	101010744	101011156			7.34715e-11	TBC1D2	cg08317046	101010744	Body	OpenSea	Yes			-11.475	2.27007e-24
	4083	chr9	101010744	101011156			7.34715e-11	TBC1D2	cg20589770	101011156	Body	OpenSea	Yes			-11.475	2.27007e-24
Factor2	723	chr17	7452644	7453377	-0.598142	5.44013e-13	1.08244e-10	TNFSF12	cg16886857	7452965	Body	S_Shore	Yes			11.4924	1.85649e-24
	723	chr17	7452644	7453377			1.08244e-10	TNFSF12	cg12045829	7452926	Body	S_Shore	Yes			11.4924	1.85649e-24
	723	chr17	7452644	7453377			1.08244e-10	TNFSF12	cg17892169	7452644	Body	Island	Yes			11.4924	1.85649e-24
	723	chr17	7452644	7453377			1.08244e-10	TNFSF12	cg00031162	7453377	Body	S_Shore	Yes			11.4924	1.85649e-24
Factor2	4892	chr7	30952730	30953124	-0.597791	5.65663e-13	1.08244e-10	AQP1	cg18307978	30953124	Body	OpenSea	Yes			12.1724	5.6194e-28
	4892	chr7	30952730	30953124			1.08244e-10	AQP1	cg19911765	30952730	Body	OpenSea	Yes			12.1724	5.6194e-28
	4892	chr7	30952730	30953124			1.08244e-10	AQP1	cg09416242	30952885	Body	OpenSea	Yes			12.1724	5.6194e-28
Factor2	63	chr16	28995843	28997041	-0.590915	1.20565e-12	2.15329e-10	LAT	cg06485706	28996270	Body	OpenSea	No			-12.0126	3.93203e-27
	63	chr16	28995843	28997041			2.15329e-10	LAT	cg03134947	28996021	TSS200	OpenSea	No			-12.0126	3.93203e-27
	63	chr16	28995843	28997041			2.15329e-10	LAT	cg00607627	28995994	TSS200	OpenSea	No			-12.0126	3.93203e-27
	63	chr16	28995843	28997041			2.15329e-10	LAT	cg05798125	28996362	Body	OpenSea	No			-12.0126	3.93203e-27
	63	chr16	28995843	28997041			2.15329e-10	LAT	cg01448132	28996533	5'UTR	OpenSea	No			-12.0126	3.93203e-27
	63	chr16	28995843	28997041			2.15329e-10	LAT	cg03176550	28996329	Body	OpenSea	No			-12.0126	3.93203e-27
	63	chr16	28995843	28997041			2.15329e-10	LAT	cg05769344	28996358	Body	OpenSea	No			-12.0126	3.93203e-27
	63	chr16	28995843	28997041			2.15329e-10	LAT	cg07041323	28996044	TSS200	OpenSea	No			-12.0126	3.93203e-27
	63	chr16	28995843	28997041			2.15329e-10	LAT	cg04818331	28996470	5'UTR	OpenSea	No			-12.0126	3.93203e-27
	63	chr16	28995843	28997041			2.15329e-10	LAT	cg23797100	28996053	TSS200	OpenSea	No			-12.0126	3.93203e-27
	63	chr16	28995843	28997041			2.15329e-10	LAT	cg23663476	28996449	5'UTR	OpenSea	No			-12.0126	3.93203e-27
	63	chr16	28995843	28997041			2.15329e-10	LAT	cg17414971	28997041	ExonBnd	OpenSea	No			-12.0126	3.93203e-27
	63	chr16	28995843	28997041			2.15329e-10	LAT	cg08331345	28995882	TSS1500	OpenSea	No			-12.0126	3.93203e-27
	63	chr16	28995843	28997041			2.15329e-10	LAT	cg05699968	28996724	5'UTR	OpenSea	No	Open_Chromatin	TFBS	-12.0126	3.93203e-27
	63	chr16	28995843	28997041			2.15329e-10	LAT	cg10877822	28996221	1stExon	OpenSea	No			-12.0126	3.93203e-27
Factor2	813	chr1	209825672	209825943	-0.588069	1.64057e-12	2.74693e-10	LAMB3	cg26107033	209825672	TSS1500	OpenSea	No	Open_Chromatin	TFBS	-5.80372	0.00835801
	813	chr1	209825672	209825943			2.74693e-10		cg22502856	209825678	TSS1500	OpenSea	No	Open_Chromatin	TFBS	-5.80372
	813	chr1	209825672	209825943			2.74693e-10		cg01580568	209825856	TSS200	OpenSea	Yes			-5.80372
	813	chr1	209825672	209825943			2.74693e-10		cg19709585	209825849	TSS200	OpenSea	Yes			-5.80372
	813	chr1	209825672	209825943			2.74693e-10		cg26533764	209825731	1stExon	OpenSea	No	Open_Chromatin	TFBS	-5.80372
	813	chr1	209825672	209825943			2.74693e-10		cg07072052	209825878	TSS1500	OpenSea	Yes			-5.80372
	813	chr1	209825672	209825943			2.74693e-10		cg04873061	209825943	TSS200	OpenSea	Yes			-5.80372
	813	chr1	209825672	209825943			2.74693e-10		cg03977657	209825747	1stExon	OpenSea	No	Open_Chromatin	TFBS	-5.80372
Factor2	1926	chr11	93271083	93271677	-0.582367	3.01362e-12	4.74911e-10	C11orf75	cg07744502	93271083	5'UTR	OpenSea	Yes			-6.26942	0.000466995
	1926	chr11	93271083	93271677			4.74911e-10	C11orf75	cg15412815	93271088	5'UTR	OpenSea	Yes			-6.26942	0.000466995
Factor2	2706	chr12	54891634	54891655	-0.580145	3.80782e-12	5.66731e-10	NCKAP1L	cg18354714	54891655	TSS1500	OpenSea	No	Open_Chromatin	TFBS	-7.4699	1.03426e-07
	2706	chr12	54891634	54891655			5.66731e-10	NCKAP1L	cg16509569	54891634	1stExon	OpenSea	No	Open_Chromatin	TFBS	-7.4699	1.03426e-07
	2706	chr12	54891634	54891655			5.66731e-10	NCKAP1L	cg21376733	54891636	1stExon	OpenSea	No	Open_Chromatin	TFBS	-7.4699	1.03426e-07
Factor2	1253	chr17	19436770	19437013	-0.574062	7.15737e-12	9.5873e-10	SLC47A1	cg25387636	19436896	TSS1500	Island	No			7.02239	2.81053e-06
	1253	chr17	19436770	19437013			9.5873e-10	SLC47A1	cg21692194	19436881	TSS1500	Island	No			7.02239	2.81053e-06
	1253	chr17	19436770	19437013			9.5873e-10	SLC47A1	cg15014549	19437003	TSS200	Island	No			7.02239	2.81053e-06
	1253	chr17	19436770	19437013			9.5873e-10	SLC47A1	cg15971010	19436900	TSS1500	Island	No			7.02239	2.81053e-06
	1253	chr17	19436770	19437013			9.5873e-10	SLC47A1	cg24782869	19437009	TSS200	Island	No			7.02239	2.81053e-06
	1253	chr17	19436770	19437013			9.5873e-10	SLC47A1	cg07829432	19437013	TSS200	Island	No			7.02239	2.81053e-06
	1253	chr17	19436770	19437013			9.5873e-10	SLC47A1	cg12133118	19436770	TSS1500	N_Shore	No			7.02239	2.81053e-06
Factor2	4785	chr4	22693739	22694667	-0.571145	9.64287e-12	1.17424e-09	GBA3	cg20317116	22694230	TSS1500	OpenSea	No			11.2858	1.98653e-23
	4785	chr4	22693739	22694667			1.17424e-09	GBA3	cg11210703	22693739	TSS1500	OpenSea	No			11.2858	1.98653e-23
	4785	chr4	22693739	22694667			1.17424e-09	GBA3	cg25080182	22694667	1stExon	OpenSea	No			11.2858	1.98653e-23
Factor2	2789	chr19	36393405	36393696	-0.563718	2.03311e-11	2.26946e-09	HCST	cg07439166	36393405	5'UTR	S_Shore	Yes			-6.42618	0.000168621
	2789	chr19	36393405	36393696		2.03311e-11	2.26946e-09	HCST	cg14110548	36393696	Body	S_Shelf	No	Open_Chromatin	TFBS	-6.42618
Factor2	217	chr11	67205195	67205291	-0.562989	2.18549e-11	2.28613e-09	PTPRCAP	cg12535569	67205291	TSS200	S_Shore	No			-7.1191	1.39993e-06
	217	chr11	67205195	67205291		2.18549e-11	2.28613e-09	PTPRCAP	cg20792833	67205195	TSS200	S_Shore	No			-7.1191
Factor2	1726	chr19	33361317	33361552	-0.562836	2.21871e-11	2.28613e-09	SLC7A9	cg05337042	33361552	TSS1500	OpenSea	No			7.75131	1.17207e-08
	1726	chr19	33361317	33361552		2.21871e-11	2.28613e-09	SLC7A9	cg08836353	33361317	TSS1500	OpenSea	No			7.75131
Factor2	4284	chr11	64321679	64322079	-0.560067	2.9142e-11	2.89153e-09	SLC22A11	cg14642395	64322079	TSS1500	OpenSea	Yes			9.21624	3.9654e-14
	4284	chr11	64321679	64322079		2.9142e-11	2.89153e-09	SLC22A11	cg17189577	64321679	TSS1500	OpenSea	No			9.21624
Factor2	294	chr19	58446312	58446898	-0.555736	4.44107e-11	4.24915e-09	ZNF418	cg11998703	58446669	1stExon	Island	No			6.44658	0.000147427
	294	chr19	58446312	58446898		4.44107e-11	4.24915e-09		cg26671652	58446312	5'UTR	N_Shore	No
	294	chr19	58446312	58446898		4.44107e-11	4.24915e-09		cg21444693	58446787	TSS200	Island	No
	294	chr19	58446312	58446898		4.44107e-11	4.24915e-09		cg12961842	58446758	TSS200	Island	No
	294	chr19	58446312	58446898		4.44107e-11	4.24915e-09		cg15060012	58446783	TSS200	Island	No
	294	chr19	58446312	58446898		4.44107e-11	4.24915e-09		cg18673377	58446898	TSS200	S_Shore	No
	294	chr19	58446312	58446898		4.44107e-11	4.24915e-09		cg13668618	58446745	TSS200	Island	No
	294	chr19	58446312	58446898		4.44107e-11	4.24915e-09		cg11788523	58446770	TSS200	Island	No
	294	chr19	58446312	58446898		4.44107e-11	4.24915e-09		cg07474494	58446600	1stExon	Island	No	Open_Chromatin	TFBS
Factor2	5744	chr5	39224442	39224842	-0.553447	5.53529e-11	5.11346e-09	FYB	cg22542413	39224842	Body	OpenSea	No			-9.23798	3.23712e-14
	5744	chr5	39224442	39224842	-0.553447		5.11346e-09	FYB	cg15765789	39224442	Body	OpenSea	Yes				3.23712e-14
Factor2	6860	chr4	135122152	135122410	-0.547108	1.00996e-10	8.98121e-09	PABPC4L	cg11937241	135122152	Body	OpenSea	Yes			5.55451	0.0358746
	6860	chr4	135122152	135122410			8.98121e-09	PABPC4L	cg18236571	135122410	5'UTR	OpenSea	Yes				0.0358746
Factor2	1974	chr17	1665181	1665220	-0.546772	1.04231e-10	8.98121e-09	SERPINF1	cg22242539	1665220	TSS200	OpenSea	No			-6.27492	0.000450795
	1974	chr17	1665181	1665220		1.04231e-10	8.98121e-09	SERPINF1	cg11692409	1665181	TSS200	OpenSea	No			-6.27492
Factor2	1121	chr21	36421467	36421472	-0.546465	1.07278e-10	8.98121e-09	RUNX1	cg01519261	36421467	5'UTR	OpenSea	Yes			-12.7447	4.30042e-31
	1121	chr21	36421467	36421472		1.07278e-10	8.98121e-09	RUNX1	cg04915566	36421472	5'UTR	OpenSea	Yes			-12.7447
Factor2	293	chr19	56914764	56915184	-0.545173	1.21038e-10	9.82612e-09	ZNF583	cg16620731	56915079	TSS1500	N_Shore	No	Open_Chromatin	TFBS	5.79689	0.0087058
	293	chr19	56914764	56915184			9.82612e-09	ZNF583	cg11718235	56915184	TSS200	N_Shore	No	Open_Chromatin	TFBS
	293	chr19	56914764	56915184			9.82612e-09	ZNF583	cg14684842	56915148	TSS1500	N_Shore	No	Open_Chromatin	TFBS
	293	chr19	56914764	56915184			9.82612e-09	ZNF583	cg08342619	56914764	TSS1500	N_Shore	No
Factor2	2122	chr1	94079866	94080251	-0.542202	1.59482e-10	1.25662e-08	BCAR3	cg15469720	94079866	TSS200	OpenSea	No		TFBS	9.36319	9.96965e-15
	2122	chr1	94079866	94080251	-0.542202		1.25662e-08	BCAR3	cg13632994	94080251	TSS1500	OpenSea	Yes
Factor2	2005	chr2	102608204	102608233	-0.537559	2.44091e-10	1.86834e-08	IL1R2	cg05736420	102608204	TSS200	OpenSea	No			-9.07654	1.44441e-13
	2005	chr2	102608204	102608233		2.44091e-10	1.86834e-08	IL1R2	cg21603144	102608233	TSS200	OpenSea	No
Factor2	4088	chr9	136039474	136039576	-0.536655	2.64995e-10	1.91536e-08	GBGT1	cg09513259	136039474	TSS200	Island	No			-5.5687	0.0330735
Factor2	4088	chr9	136039474	136039576			1.91536e-08		cg17355191	136039576	TSS1500	Island	No
Factor2	1025	chr6	46889624	46889760	-0.53638	2.71682e-10	1.91536e-08	GPR116	cg00402074	46889742	TSS200	OpenSea	No			7.30019	3.70311e-07
	1025	chr6	46889624	46889760		2.71682e-10	1.91536e-08	GPR116	cg02592743	46889624	5'UTR	OpenSea	No			7.30019
	1025	chr6	46889624	46889760		2.71682e-10	1.91536e-08	GPR116	cg14326991	46889760	TSS200	OpenSea	No			7.30019
Factor2	6340	chr14	65203330	65203351	-0.535515	2.93789e-10	2.01811e-08	PLEKHG3	cg11802553	65203330	Body	OpenSea	Yes			6.91543	6.01095e-06
	6340	chr14	65203330	65203351	-0.535515	2.93789e-10	2.01811e-08	PLEKHG3	cg06089322	65203351	Body	OpenSea	Yes	Open_Chromatin	TFBS	6.91543
Factor2	811	chr1	1294006	1294362	-0.533075	3.65962e-10	2.4288e-08	MXRA8	cg22273474	1294265	Body	S_Shelf	No			-5.5044	0.0477365
	811	chr1	1294006	1294362			2.4288e-08	MXRA8	cg03397519	1294205	Body	S_Shelf	No
	811	chr1	1294006	1294362			2.4288e-08	MXRA8	cg23036947	1294018	TSS200	S_Shelf	No
	811	chr1	1294006	1294362			2.4288e-08	MXRA8	cg18550476	1294353	Body	S_Shelf	No
	811	chr1	1294006	1294362			2.4288e-08	MXRA8	cg17132079	1294140	TSS1500	S_Shelf	No
	811	chr1	1294006	1294362			2.4288e-08	MXRA8	cg00970622	1294362	Body	S_Shelf	No
	811	chr1	1294006	1294362			2.4288e-08	MXRA8	cg12478066	1294006	TSS200	S_Shelf	No
Factor2	5689	chr3	100244857	100245062	-0.532901	3.71708e-10	2.4288e-08	TMEM45A	cg06186245	100245062	5'UTR	OpenSea	Yes	Open_Chromatin	TFBS	-6.88939	7.22073e-06
	5689	chr3	100244857	100245062			2.4288e-08	TMEM45A	cg15283092	100244857	5'UTR	OpenSea	Yes
Factor2	824	chr14	75988800	75988820	-0.528684	5.4095e-10	3.45049e-08	BATF	cg21531300	75988800	5'UTR	OpenSea	Yes			-8.37505	7.11363e-11
	824	chr14	75988800	75988820		5.4095e-10	3.45049e-08	BATF	cg14424070	75988820	5'UTR	OpenSea	Yes
Factor2	2664	chr1	180136887	180137918	-0.528212	5.64e-10	3.51385e-08	QSOX1	cg23626387	180136887	Body	OpenSea	Yes	Open_Chromatin	TFBS	-7.09676	1.64579e-06
	2664	chr1	180136887	180137918			3.51385e-08	QSOX1	cg08220278	180137345	Body	OpenSea	Yes
	2664	chr1	180136887	180137918			3.51385e-08	QSOX1	cg10023454	180137918	Body	OpenSea	Yes
	2664	chr1	180136887	180137918			3.51385e-08	QSOX1	cg22913259	180137456	Body	OpenSea	Yes
Factor2	6285	chr13	44947593	44947611	-0.526634	6.47986e-10	3.90176e-08	SERP2	cg01226614	44947593	TSS1500	Island	Yes			6.18727	0.000788863
	6285	chr13	44947593	44947611			3.90176e-08	SERP2	cg16021126	44947611	TSS1500	Island	Yes				0.000788863
Factor2	639	chr14	105532012	105532208	-0.526505	6.55392e-10	3.90176e-08	GPR132	cg14359680	105532208	TSS1500	OpenSea	No			-13.1252	3.04146e-33
Factor2			105532012	105532208			3.90176e-08	GPR132	cg23389408	105532030	TSS200	OpenSea	No
Factor2			105532012	105532208			3.90176e-08	GPR132	cg25352189	105532022	TSS200	OpenSea	No
Factor2			105532012	105532208			3.90176e-08	GPR132	cg22733626	105532014	TSS200	OpenSea	No
Factor2			105532012	105532208			3.90176e-08	GPR132	cg20333292	105532012	TSS1500	OpenSea	No
Factor2			105532012	105532208			3.90176e-08	GPR132	cg02797271	105532159	TSS1500	OpenSea	No
Factor2	130	chr6	160680162	160680851	-0.524473	7.82854e-10	4.55927e-08	SLC22A2	cg25545503	160680162	TSS1500	S_Shore	No			9.387	7.95534e-15
	130	chr6	160680162	160680851			4.55927e-08	SLC22A2	cg14450766	160680758	TSS1500	S_Shore	Yes
	130	chr6	160680162	160680851			4.55927e-08	SLC22A2	cg19499998	160680213	TSS1500	S_Shore	No
	130	chr6	160680162	160680851			4.55927e-08	SLC22A2	cg18220815	160680291	TSS1500	S_Shore	No
	130	chr6	160680162	160680851			4.55927e-08	SLC22A2	cg07026448	160680851	TSS1500	S_Shore	Yes
