# Supplementary material for: Understanding the biological processes of kidney carcinogenesis: an integrative multi-omics approach
Source: Mol Syst Biol. 2024 Nov 26;20(12):1282–302. doi: 10.1038/s44320-024-00072-3 (PMC11612429; doi:10.1038/s44320-024-00072-3)
Supplement: Supplementary file 16 — Dataset EV5 [file 44320_2024_72_MOESM16_ESM.xlsx]

## Sheet: README
Dataset EV5. Association between latent factor 2 and molecular features and overall survival across TCGA cohorts.
Empty cell means that feature was not available for a given TCGA-cohort.
Model: Factor2 signature ~ Feature + age at diagnosis
R2 means variance explained by factor 2 signature in transcriptome data (5,000 gene expressions included into MOFA) in each TCGA cohort.
HR= Hazard ratio

## Sheet: Dataset EV5
Dataset EV5. Association between latent factor 2 and molecular features and overall survival across TCGA cohorts.
TCGA cohorts	Variance in Expression	IL20RB DNAm (N=8,031)			IL20RB RNA (N=9,825)			EMT Signature (N=9,825)			Cell Cycle Signature (N=9,825)			FN1_TAM Signature (N=9,825)			WT1 RNA (N=9,825)			BAP1 (N=8,188)			Correlation IL20RB DNAm vs. Expression		Overall Suvival (N=8,845; events=2,514)
	Explained by Factor2 (R2)	Beta	SE	P-value	Beta	SE	P-value	Beta	SE	P-value	Beta	SE	P-value	Beta	SE	P-value	Beta	SE	P-value	Beta	SE	P-value	R	P-value	HR	SE	P-value
TCGA-ACC	5.1117	-0.285028	0.115677	0.0163939	0.22398	0.119081	0.0644659	0.283368	0.11891	0.0201027	0.0123062	0.126045	0.922523	0.357475	0.11924	0.00384746	-0.319285	0.130875	0.0174404	0.0208281	0.119668	0.862368	0.415208	0.000141855	0.772377	0.19124	0.176834
TCGA-BLCA	2.66663	-0.0894397	0.0551521	0.105778	-0.140019	0.0537531	0.00958646	0.496598	0.0479529	4.44799e-22	0.27126	0.0539568	7.98558e-07	0.502457	0.0468495	2.27842e-23	0.170018	0.0544394	0.00194028	0.00699595	0.0520721	0.893203	0.204359	2.91996e-05	0.948729	0.0803744	0.512575
TCGA-BRCA	3.47908	-0.039646	0.0411023	0.335178	0.0389307	0.0318996	0.222603	0.546275	0.0272531	4.02732e-75	0.251868	0.0317014	5.32954e-15	0.497128	0.0283836	6.20357e-60	0.159608	0.0317905	6.12082e-07	0.0732473	0.041722	0.0796107	0.0286592	0.465061	0.983356	0.087383	0.847683
TCGA-CESC	2.23957	0.00782059	0.0622793	0.900169	-0.0638249	0.0633175	0.3144	0.4485	0.0571814	1.18877e-13	-0.0786579	0.0619416	0.205283	0.374617	0.0585843	7.59391e-10	0.0154817	0.0635535	0.807735	0.0154371	0.0594844	0.795454	0.185755	0.00113888	1.46342	0.133776	0.00442226
TCGA-CHOL	10.5171	0.00273193	0.180735	0.988034	-0.158018	0.174476	0.371879	0.578407	0.142187	0.000289274	0.450206	0.156073	0.00695783	0.502282	0.151507	0.00228512	0.279905	0.167881	0.105217	-0.190612	0.171627	0.275009	-0.100385	0.566125	1.08841	0.280531	0.762661
TCGA-COAD	4.31704	-0.0671652	0.0616023	0.276501	0.0843172	0.0501418	0.0934144	0.439925	0.0435072	1.33122e-21	0.0447523	0.050058	0.371843	0.501913	0.0420179	2.03016e-28	-0.094336	0.0491267	0.0555202	0.0908974	0.0719424	0.207505	0.143936	0.0102891	0.984053	0.105688	0.879104
TCGA-DLBC	3.33071	0.0408025	0.165602	0.806674	0.0512599	0.163903	0.75614	0.434907	0.154008	0.00743492	0.0729077	0.16327	0.657672	0.489337	0.150536	0.00237602	0.0937487	0.161493	0.564908				-0.0470569	0.750787	0.995409	0.462472	0.992061
TCGA-ESCA	1.46545	-0.186508	0.0774768	0.0171059	0.0665085	0.0755638	0.379971	0.325553	0.0706462	7.77388e-06	-0.0654619	0.0786432	0.406316	0.340497	0.0708211	3.25932e-06	0.0473408	0.0749395	0.528389				0.0120855	0.870657	0.803233	0.119767	0.0673295
TCGA-GBM	6.12035	-0.281485	0.139485	0.0506882	-0.167175	0.0886319	0.0614696	0.546856	0.0722259	5.68737e-12	0.0753643	0.0858027	0.381354	0.650183	0.06616	1.92814e-17	0.22743	0.0857433	0.00897085	-0.186852	0.0806074	0.0220208	0.120576	0.385126	1.13685	0.099225	0.196126
TCGA-HNSC	2.59792	-0.0439971	0.0447208	0.3257	-0.229539	0.0444195	3.48275e-07	0.302411	0.0431862	8.50759e-12	0.0737579	0.0456413	0.106743	0.325473	0.0429973	1.92529e-13	-0.169738	0.04478	0.000169453	-0.119437	0.063173	0.0592964	0.184084	2.40203e-05	1.06312	0.0734873	0.404899
TCGA-KICH	11.8427	-0.145623	0.126012	0.252194	0.065065	0.128268	0.613744	0.4412	0.113744	0.000253309	-0.00237469	0.127434	0.985191	0.591301	0.10255	2.64316e-07	0.131055	0.127854	0.309263				0.157822	0.205656	0.797006	0.302096	0.452615
TCGA-KIRC	5.93988	-0.414823	0.0567842	3.33428e-12	-0.354714	0.0424485	8.50455e-16	0.478673	0.0401073	1.20018e-28	0.427977	0.0408194	4.10166e-23	0.487537	0.0407046	8.14421e-29	0.424059	0.041353	2.84009e-22	0.203111	0.0505457	7.40514e-05	0.227796	3.48789e-05	1.42895	0.0814979	1.18797e-05
TCGA-KIRP	5.85961	-0.128592	0.0973392	0.187752	0.206747	0.0600183	0.000668992	0.538096	0.0538818	5.16385e-20	0.332027	0.0590745	5.01851e-08	0.539805	0.0531214	1.44835e-20	-0.0645957	0.0626584	0.303564	0.0534874	0.0678851	0.431517	-0.0601	0.321598	0.942023	0.14547	0.681388
TCGA-LGG	8.11356	-0.104164	0.0478984	0.0301814	0.0646544	0.046903	0.168739	0.608662	0.0387866	1.29559e-44	0.509674	0.0406109	3.32259e-31	0.759791	0.0320713	2.95832e-81	0.251454	0.0455185	5.5958e-08				0.0200152	0.653314	1.75403	0.100251	2.08121e-08
TCGA-LIHC	3.38909	-0.0165668	0.0525234	0.752644	0.144852	0.0544133	0.00814659	0.480834	0.0493451	6.95235e-20	0.21207	0.0545439	0.000122182	0.480525	0.0480817	1.0181e-20	0.24058	0.0532004	8.54737e-06	0.178676	0.0604906	0.00337312	0.0053882	0.917618	1.14423	0.0977837	0.168238
TCGA-LUAD	2.51857	-0.0690455	0.0487742	0.157637	-0.115059	0.0444481	0.00993259	0.398556	0.0429313	5.89323e-19	-0.0474883	0.0457645	0.299954	0.303317	0.0436933	1.27829e-11	-0.0581629	0.0459355	0.206068	0.0999816	0.0426015	0.019346	0.10868	0.0174583	1.07479	0.0851618	0.397041
TCGA-LUSC	3.48251	0.00239866	0.0581122	0.967103	0.142186	0.0483185	0.00343895	0.523649	0.0413659	3.20989e-31	-0.17879	0.0503099	0.00042406	0.489675	0.0435751	1.01968e-25	0.181165	0.0484363	0.000210052	0.00896544	0.045622	0.844307	0.294336	7.18626e-09	1.01317	0.0752672	0.861982
TCGA-MESO	5.72056	-0.17426	0.0963442	0.0742505	-0.024447	0.102796	0.812628	0.282674	0.102196	0.00704462	-0.032728	0.1018	0.748674	0.246565	0.100724	0.0165566	0.383654	0.0913991	6.94213e-05	-0.0186947	0.100733	0.85327	0.0660275	0.54344	0.809724	0.131231	0.107763
TCGA-OV	2.92196	0.0788742	0.313541	0.809776	-0.111509	0.051012	0.0294156	0.433655	0.0463355	6.53923e-19	-0.129968	0.0499677	0.00964849	0.486223	0.045219	8.74489e-24	-0.0199733	0.0497642	0.688376	0.0227875	0.0577845	0.693644	0.477884	0.193227	1.04777	0.0675245	0.489478
TCGA-PAAD	8.53799	-0.0895616	0.0487183	0.0681143	0.123998	0.0585662	0.0359964	0.364923	0.0580819	3.8807e-09	0.180859	0.0584269	0.00237066	0.295824	0.0629878	6.21267e-06	0.0137382	0.0679815	0.84014	0.0662174	0.0466708	0.158223	0.209949	0.00491185	1.29537	0.182701	0.156623
TCGA-PCPG	3.90672	0.056924	0.0756062	0.452539	-0.116499	0.0754333	0.12433	0.407075	0.0695932	2.43089e-08	0.304291	0.0749623	7.46181e-05	0.469172	0.067128	5.83457e-11	0.0981858	0.0772676	0.205542				0.0605055	0.421065	0.448088	0.484116	0.0972752
TCGA-PRAD	5.92875	-0.0705723	0.0465453	0.130145	-0.246633	0.0441384	3.91918e-08	0.587222	0.0365428	1.48897e-46	0.0625352	0.0464447	0.178815	0.533894	0.0386398	1.22418e-36	0.0930273	0.0457843	0.0427346				-0.0516654	0.248373	0.912625	0.306682	0.765607
TCGA-READ	4.74337	0.0963642	0.106729	0.368945	0.233147	0.0891773	0.00992346	0.328382	0.0782242	4.78103e-05	-0.0573987	0.0836028	0.493502	0.391429	0.0793933	2.30564e-06	-0.192003	0.0833585	0.0227435	0.226776	0.106655	0.0364883	0.193998	0.0556115	0.648019	0.23882	0.069281
TCGA-SARC	6.42688	-0.155862	0.0642667	0.0160869	-0.447449	0.0607664	3.35111e-12	0.611849	0.0551918	4.52162e-23	0.171468	0.0660197	0.0100178	0.639322	0.0561662	5.25289e-24	0.0698628	0.0661858	0.292304				0.39472	4.3608e-11	0.918974	0.110229	0.443343
TCGA-STAD	2.41452	-0.0586975	0.0575392	0.308447	0.0634089	0.0528011	0.230592	0.281038	0.051108	7.332e-08	-0.0126682	0.0536789	0.813569	0.268551	0.051033	2.47053e-07	0.0422216	0.0540986	0.435644	-0.0286507	0.0534837	0.592516	0.0488928	0.346361	1.09459	0.0821586	0.27128
TCGA-TGCT	5.23097	0.316977	0.0733322	3.13499e-05	-0.215404	0.0813248	0.00913152	0.414017	0.0726482	8.30943e-08	0.0345769	0.0779052	0.657937	0.384956	0.0696534	1.83725e-07	0.279725	0.077122	0.000417211				-0.449912	7.64659e-09	0.770793	0.636609	0.682584
TCGA-THCA	11.0692	0.0088078	0.0445968	0.843523	-0.149303	0.0454479	0.00109548	0.678257	0.0333628	2.17501e-66	0.547393	0.0377582	1.24774e-39	0.753788	0.0293743	1.93315e-91	0.208362	0.0447703	4.23966e-06				0.000393621	0.99296	0.713245	0.235896	0.151991
TCGA-THYM	1.7749	-0.134662	0.0943507	0.156265	0.078688	0.0940396	0.404497	0.401505	0.0875227	1.16812e-05	-0.0473478	0.1016	0.642096	0.276527	0.0907447	0.00287511	-0.165847	0.0974619	0.0915693	-0.218639	0.0918111	0.0189493	-0.104437	0.256297	1.67623	0.373425	0.166585
TCGA-UCEC	3.32399	-0.0239395	0.0508518	0.63807	0.115909	0.0461022	0.0122544	0.486082	0.0426082	7.30632e-27	0.00338264	0.0470831	0.942756	0.381927	0.0430567	1.4125e-17	-0.0790224	0.0457142	0.0845149	0.0856005	0.054271	0.115602	0.0936422	0.0499095	0.843927	0.106885	0.112379
TCGA-UCS	6.98945	-0.0657916	0.14119	0.643479	-0.19991	0.148058	0.183701	0.720415	0.112281	7.51256e-08	0.351895	0.141556	0.0167028	0.609509	0.126761	1.7365e-05	-0.139638	0.170567	0.417289				0.260844	0.0500224	0.964262	0.191044	0.848925
TCGA-UVM	7.77129	-0.129326	0.115155	0.264946	-0.0316163	0.115566	0.785151	0.621659	0.0897201	1.19509e-09	0.45832	0.101667	2.33569e-05	0.627614	0.0893731	7.96768e-10	0.344112	0.107326	0.00196813				0.23303	0.0375065	1.16042	0.200475	0.45801
