# Supplementary material for: Understanding the biological processes of kidney carcinogenesis: an integrative multi-omics approach
Source: Mol Syst Biol. 2024 Nov 26;20(12):1282–302. doi: 10.1038/s44320-024-00072-3 (PMC11612429; doi:10.1038/s44320-024-00072-3)
Supplement: Supplementary file 17 — Dataset EV6 [file 44320_2024_72_MOESM17_ESM.xlsx]

## Sheet: README
Dataset EV6. Top differentially methylated regions associated with latent factor 6 and with impact on gene expression levels in ccRCC tumours (Discovery set).
Differentially methylated regions (DMRs) associated with factor6 were identified using DMRcate (FDR<0.05, ~ 167k tests), after adjusting by sex, age at diagnosis, and country.
DMRs annotated to coding regions were considered for the pearson correlations between average beta values of DMR CpG sites and respective gene expression levels.
Whenever multiple DMRs were annotated to the same gene, the DMR with the strongest association with factor6 was considered.
The DMRs were ranked according to the correlation with gene expression and correlations >50% between DMR and gene expression were represented.
CpG sites were annotated using Illumina annotations.
TFBS=transcription factor binding site. Z-score=beta estimate divided by standard error.

## Sheet: Dataset EV6
Dataset EV6. Top differentially methylated regions associated with latent factor 6 and with impact on gene expression levels in ccRCC tumours (Discovery set).
Factors	DMR_Name	Chr	DMR_Start	DMR_End	Correlation of DMR and Expression	Pval of DMR and Expression	FDR of DMR and Expression	Gene_Symbol	CpG_probes	CpG_Pos(hg19)	Relation_to_Gene	Relation_to_Island	Enhancer	OpenChromatin	TFBS	DMR.Z-score_Factor	DMR.Fdr_Factor
Factor6	106	chr11	67350153	67351271	-0.705315	2.40809e-19	1.34251e-16	GSTP1	cg25135322	67350153	TSS1500	N_Shore	No			7.7271	1.21557e-08
				67351271					cg23725454	67350195	TSS1500	N_Shore	No			7.7271
				67351271					cg25866895	67350326	TSS1500	N_Shore	No			7.7271
				67351271					cg05244766	67350499	TSS1500	N_Shore	No	Open_Chromatin	TFBS	7.7271
				67351271					cg02659086	67350976	TSS200	Island	No			7.7271
				67351271					cg04920951	67351271	1stExon	Island	Yes			7.7271
Factor6	396	chr11	3647086	3648013	-0.683836	7.45745e-18	2.77168e-15	TRPC2	cg16276224	3647086	TSS1500	OpenSea	No			5.90168	0.00397542
	396	chr11	3647086	3648013					cg07243930	3647365	TSS1500	OpenSea	No			5.90168
	396	chr11	3647086	3648013					cg07420362	3647419	TSS1500	OpenSea	No			5.90168
	396	chr11	3647086	3648013					cg27572737	3647538	TSS200	OpenSea	No			5.90168
	396	chr11	3647086	3648013					cg07383757	3647654	TSS200	OpenSea	No			5.90168
	396	chr11	3647086	3648013					cg17128833	3647695	TSS200	OpenSea	No			5.90168
	396	chr11	3647086	3648013					cg00476955	3648013	Body	OpenSea	No			5.90168
Factor6	213	chr11	66336244	66336293	-0.634887	6.85761e-15	1.91156e-12	CTSF	cg23669043	66336244	TSS200	S_Shore	No			6.6065	4.3476e-05
	213	chr11	66336244	66336293					cg24987259	66336293	TSS1500	S_Shore	No	Open_Chromatin	TFBS
Factor6	399	chr11	63273507	63273804	-0.591678	1.10946e-12	2.47409e-10	LGALS12	cg13439241	63273507	TSS200	OpenSea	No			6.36049	0.000222187
	399	chr11	63273507	63273804	-0.591678	1.10946e-12	2.47409e-10		cg11183156	63273543	5'UTR	OpenSea	Yes
	399	chr11	63273507	63273804	-0.591678	1.10946e-12	2.47409e-10		cg27376024	63273565	5'UTR	OpenSea	Yes
	399	chr11	63273507	63273804	-0.591678	1.10946e-12	2.47409e-10		cg08593031	63273757	5'UTR	OpenSea	No
	399	chr11	63273507	63273804	-0.591678	1.10946e-12	2.47409e-10		cg19692743	63273804	5'UTR	OpenSea	No
Factor6	1889	chr15	57797518	57797614	-0.563047	2.17291e-11	2.85715e-09	CGNL1	cg00874463	57797518	Body	OpenSea	No			6.76156	1.50821e-05
	1889	chr15	57797518	57797614	-0.563047	2.17291e-11	2.85715e-09	CGNL1	cg25782651	57797614	Body	OpenSea	No
Factor6	152	chr20	49308323	49308830	-0.562445	2.30622e-11	2.85715e-09	FAM65C	cg02064104	49308323	TSS1500	OpenSea	Yes			8.52202	1.73232e-11
	152	chr20	49308323	49308830	-0.562445	2.30622e-11	2.85715e-09	FAM65C	cg09925562	49308348	TSS1500	OpenSea	Yes
	152	chr20	49308323	49308830	-0.562445	2.30622e-11	2.85715e-09	FAM65C	cg05199226	49308700	TSS1500	OpenSea	Yes		TFBS
	152	chr20	49308323	49308830	-0.562445	2.30622e-11	2.85715e-09	FAM65C	cg15109150	49308830	TSS1500	OpenSea	Yes
Factor6	1551	chr6	17280551	17281015	-0.555579	4.50882e-11	5.02734e-09	RBM24	cg04876424	17280551	TSS1500	N_Shore	Yes		TFBS	7.82425	5.64252e-09
	1551	chr6	17280551	17281015	-0.555579	4.50882e-11	5.02734e-09	RBM24	cg05886811	17280740	TSS1500	Island	Yes	Open_Chromatin	TFBS
	1551	chr6	17280551	17281015	-0.555579	4.50882e-11	5.02734e-09	RBM24	cg18691800	17281015	TSS1500	Island	No
Factor6	155	chr4	683046	683240	-0.547084	1.01227e-10	1.02607e-08	MFSD7	cg08417692	683046	1stExon	Island	Yes			6.96905	3.52541e-06
	155	chr4	683046	683240	-0.547084	1.01227e-10	1.02607e-08	MFSD7	cg03246105	683106	1stExon	S_Shore	Yes			6.96905
	155	chr4	683046	683240	-0.547084	1.01227e-10	1.02607e-08	MFSD7	cg02096793	683148	TSS200	S_Shore	Yes			6.96905
	155	chr4	683046	683240	-0.547084	1.01227e-10	1.02607e-08	MFSD7	cg14876761	683206	TSS1500	S_Shore	Yes			6.96905
	155	chr4	683046	683240	-0.547084	1.01227e-10	1.02607e-08	MFSD7	cg17952262	683240	TSS1500	S_Shore	Yes			6.96905
Factor6	387	chr1	161039601	161039690	-0.546103	1.10968e-10	1.03108e-08	ARHGAP30	cg13772431	161039601	1stExon	OpenSea	Yes			6.13239	0.000956422
Factor6		chr1	161039601	161039690	-0.546103	1.10968e-10	1.03108e-08	ARHGAP30	cg12081303	161039681	1stExon	OpenSea	Yes			6.13239
Factor6		chr1	161039601	161039690	-0.546103	1.10968e-10	1.03108e-08	ARHGAP30	cg00045607	161039690	1stExon	OpenSea	Yes			6.13239
Factor6	64	chr11	67205096	67206434	-0.533928	3.38987e-10	2.69979e-08	PTPRCAP	cg10542975	67205096	5'UTR	S_Shore	No			6.45664	0.000118272
	64	chr11	67205096	67206434	-0.533928	3.38987e-10	2.69979e-08	PTPRCAP	cg02874908	67205113	5'UTR	S_Shore	No
	64	chr11	67205096	67206434	-0.533928	3.38987e-10	2.69979e-08	PTPRCAP	cg27262415	67205166	TSS200	S_Shore	No
	64	chr11	67205096	67206434	-0.533928	3.38987e-10	2.69979e-08	PTPRCAP	cg20792833	67205195	TSS200	S_Shore	No
	64	chr11	67205096	67206434	-0.533928	3.38987e-10	2.69979e-08	PTPRCAP	cg12535569	67205291	TSS200	S_Shore	No
	64	chr11	67205096	67206434	-0.533928	3.38987e-10	2.69979e-08	PTPRCAP	cg09127129	67205642	TSS1500	S_Shore	No
	64	chr11	67205096	67206434	-0.533928	3.38987e-10	2.69979e-08	PTPRCAP	cg20786697	67205650	TSS1500	S_Shore	No
Factor6	2206	chr5	131824502	131824796	-0.522557	9.24723e-10	5.89722e-08	IRF1	cg17394978	131824502	Body	N_Shore	No			6.04419	0.00165905
	2206	chr5	131824502	131824796	-0.522557		5.89722e-08	IRF1	cg11666365	131824796	Body	N_Shore	No
Factor6	161	chr7	30029743	30029938	-0.521661	9.9921e-10	5.89722e-08	SCRN1	cg10113101	30029743	TSS1500	Island	No			6.1023	0.00115511
	161	chr7	30029743	30029938	-0.521661		5.89722e-08	SCRN1	cg13366537	30029754	TSS1500	Island	No
	161	chr7	30029743	30029938	-0.521661		5.89722e-08	SCRN1	cg21779301	30029757	TSS1500	Island	No
	161	chr7	30029743	30029938	-0.521661		5.89722e-08	SCRN1	cg08551725	30029776	TSS1500	Island	No
	161	chr7	30029743	30029938	-0.521661		5.89722e-08	SCRN1	cg15424250	30029808	1stExon	Island	No
	161	chr7	30029743	30029938	-0.521661		5.89722e-08	SCRN1	cg03054529	30029938	TSS1500	S_Shore	No
Factor6	279	chr1	206317403	206317854	-0.521595	1.00491e-09	5.89722e-08	CTSE	cg21478437	206317403	TSS200	OpenSea	No			7.01126	2.60946e-06
	279	chr1	206317403	206317854		1.00491e-09	5.89722e-08	CTSE	cg20576578	206317420	TSS200	OpenSea	No
	279	chr1	206317403	206317854		1.00491e-09	5.89722e-08	CTSE	cg02784102	206317510	5'UTR	OpenSea	Yes
	279	chr1	206317403	206317854		1.00491e-09	5.89722e-08	CTSE	cg04457794	206317654	Body	OpenSea	No
	279	chr1	206317403	206317854		1.00491e-09	5.89722e-08	CTSE	cg02290880	206317854	Body	OpenSea	No
Factor6	720	chr13	43566902	43567153	-0.515868	1.64039e-09	9.14519e-08	EPSTI1	cg03753191	43566902	TSS1500	S_Shore	No			7.48235	8.06555e-08
	720	chr13	43566902	43567153		1.64039e-09	9.14519e-08	EPSTI1	cg06562969	43567153	TSS1500	S_Shore	No
Factor6	1413	chr19	41884233	41884369	-0.511111	2.44769e-09	1.24053e-07	TMEM91	cg10989288	41884233	Body	S_Shore	No	Open_Chromatin	TFBS	7.1343	1.07482e-06
	1413	chr19	41884233	41884369	-0.511111	2.44769e-09	1.24053e-07	TMEM91	cg22433190	41884369	Body	S_Shore	No
Factor6	101	chr1	26644234	26645161	-0.506211	3.67299e-09	1.7806e-07	CD52	cg08572767	26644234	TSS200	OpenSea	Yes			5.99654	0.00222695
	101	chr1	26644234	26645161	-0.506211			CD52	cg23403079	26644269	TSS200	OpenSea	Yes
	101	chr1	26644234	26645161	-0.506211			CD52	cg03373913	26644762	Body	OpenSea	No	Open_Chromatin	TFBS
	101	chr1	26644234	26645161	-0.506211			CD52	cg22114934	26645093	Body	OpenSea	No	Open_Chromatin	TFBS
	101	chr1	26644234	26645161	-0.506211			CD52	cg19677267	26645161	Body	OpenSea	No	Open_Chromatin	TFBS
