# Supplementary material for: Understanding the biological processes of kidney carcinogenesis: an integrative multi-omics approach
Source: Mol Syst Biol. 2024 Nov 26;20(12):1282–302. doi: 10.1038/s44320-024-00072-3 (PMC11612429; doi:10.1038/s44320-024-00072-3)
Supplement: Supplementary file 18 — Dataset EV7 [file 44320_2024_72_MOESM18_ESM.xlsx]

## Sheet: README
Dataset EV7. Associations between factor 6 and molecular features across TCGA cohorts
Model: Factor6 ~ Feature + age at diagnosis
R2 means variance explained by factor6 signature in DNA methylation data (5,000 CpG sites included into MOFA) in each TCGA cohort.
GSTP1 normalized read counts were voom-transformed for the pan-cancer analysis.

## Sheet: Dataset EV7
Dataset EV7. Associations between factor 6 and molecular features across TCGA cohorts
TCGA cohorts	Variance in DNAm	GSTP1 DNAm (N=8,040)			GSTP1 Expression (N=7,606)			Tobacco Sig DNAm (N=8,040)			Total Mutation Burden (N=7,735)			Interferon-gamma responsive CD4+T Signature (N=7,606)			Correlation GSTP1 DNAm vs. Expression
	Explained by Factor6 (R2)	Beta	SE	P-value	Beta	SE	P-value	Beta	SE	P-value	Beta	SE	P-value	Beta	SE	P-value	R	P-value
TCGA-KIRC	0.0376632	0.273796	0.0537868	6.14763e-07	-0.283916	0.0533247	1.93056e-07	0.255695	0.0537286	2.96496e-06	0.140542	0.0640046	0.0289822	-0.268819	0.0532928	7.70621e-07	-0.738966	3.85686e-56
TCGA-KIRP	0.0353856	0.318224	0.0597172	2.09235e-07	-0.260777	0.0600727	2.0122e-05	0.346978	0.0607317	2.93267e-08	0.135933	0.0693225	0.0509614	-0.346664	0.0577274	6.19837e-09	-0.78603	9.39162e-59
TCGA-KICH	0.0207011	0.112678	0.121546	0.357446	-0.314115	0.116323	0.00888441	0.0390838	0.121919	0.749596	-0.000306302	0.125387	0.998059	-0.335173	0.11444	0.00473177	-0.205146	0.0984539
TCGA-ACC	0.0764547	0.536961	0.100403	8.82588e-07	-0.558879	0.0974844	1.89199e-07	0.488388	0.0980963	3.82008e-06	0.0484225	0.114295	0.672993	-0.426506	0.103336	9.31138e-05	-0.905755	1.9524e-30
TCGA-BLCA	0.020459	-0.0297427	0.0494578	0.547923	-0.114552	0.0495351	0.021251	0.131482	0.0490279	0.00761981	0.0854286	0.0494182	0.0846214	-0.278612	0.0479805	1.29272e-08	-0.426949	2.03681e-19
TCGA-BRCA	0.0454661	0.281855	0.0377801	2.8228e-13	-0.370238	0.0364612	1.47509e-22	-0.0332363	0.0397352	0.403218	0.0402131	0.0439306	0.360412	-0.222949	0.0384506	1.054e-08	-0.478505	5.45261e-38
TCGA-CESC	0.0219373	0.010253	0.0574385	0.858446	-0.0823662	0.0580847	0.157215	0.25748	0.0554179	5.04368e-06	0.0968136	0.0581148	0.0968277	-0.268401	0.0562023	2.80205e-06	-0.462552	1.59918e-17
TCGA-CHOL	0.0651948	0.232126	0.163878	0.166014	-0.137404	0.172081	0.430476	0.31076	0.151955	0.0488889	0.00385841	0.163979	0.981369	-0.44358	0.144169	0.00426541	-0.846	1.56364e-10
TCGA-COAD	0.0244173	0.161158	0.0577128	0.00557831	-0.162258	0.0576398	0.00521008	0.120946	0.0582528	0.038751	-0.180589	0.0599953	0.00285452	-0.401728	0.0538257	9.81079e-13	-0.595951	7.572e-30
TCGA-DLBC	0.0777752	0.507636	0.122554	0.00014945	-0.00458112	0.144625	0.974871	0.297162	0.137374	0.0358788	-0.0747481	0.173326	0.669004	0.0161125	0.149874	0.914865	-0.152644	0.300316
TCGA-ESCA	0.102462	0.0434929	0.0710227	0.54105	0.305567	0.069036	1.65431e-05	0.240259	0.0687915	0.000600491	-0.10457	0.0733995	0.155975	-0.188155	0.0699628	0.00782822	-0.294625	4.91282e-05
TCGA-GBM	0.0467776	0.363591	0.0810541	1.53931e-05	-0.238998	0.173545	0.17499	0.454323	0.0748077	1.19783e-08	-0.373004	0.0827101	1.42552e-05	-0.130354	0.165463	0.434677	-0.650419	2.3904e-07
TCGA-HNSC	0.0269954	-0.00696538	0.043861	0.873883	-0.0285619	0.0438848	0.51544	0.344073	0.0409975	4.45401e-16	-0.128109	0.0444488	0.00411797	-0.143152	0.0435035	0.00106816	-0.318255	1.0534e-13
TCGA-LGG	0.137817	0.3289	0.0407799	5.40942e-15	0.019382	0.0424407	0.648095	0.646636	0.0328504	2.37293e-64	-0.0727237	0.0424021	0.08695	-0.401289	0.0388823	8.92017e-23	-0.369041	9.02302e-18
TCGA-LIHC	0.0254454	0.151276	0.0505826	0.0029684	0.0147485	0.0513754	0.774219	0.329747	0.0505777	2.29281e-10	-0.074076	0.0520679	0.155697	-0.229472	0.0506071	7.83278e-06	-0.458499	1.10208e-20
TCGA-LUAD	0.0259054	-0.179961	0.0463472	0.00011933	0.170349	0.0460647	0.00024541	0.218184	0.0466712	3.93431e-06	-0.145158	0.0474737	0.00237	-0.314229	0.0450115	1.1163e-11	-0.61266	6.37129e-48
TCGA-LUSC	0.0474916	-0.107336	0.051953	0.0395464	0.126551	0.0516959	0.014845	0.387589	0.0485571	1.9739e-14	0.0410732	0.052873	0.437788	-0.227257	0.0510953	1.15987e-05	-0.512979	3.18751e-26
TCGA-MESO	0.0287731	0.16511	0.107842	0.12952	-0.0408208	0.108876	0.708659	0.102419	0.10801	0.345727	-0.0264273	0.111846	0.813825	0.0513808	0.108262	0.636306	-0.610277	3.48977e-10
TCGA-OV	0.161778	0.339141	0.332448	0.341622	-0.516988	0.322361	0.159889	0.538306	0.29211	0.107898	-0.698241	0.263968	0.0331732	0.27318	0.382906	0.502367	-0.930494	0.000272199
TCGA-PAAD	0.0769035	0.543642	0.0625867	2.17654e-15	-0.554622	0.0636335	2.15394e-15	0.11066	0.0741763	0.137479	-0.0697056	0.0751409	0.354874	-0.543354	0.0637543	7.04133e-15	-0.852216	2.1436e-51
TCGA-PCPG	0.0520269	0.219979	0.0711582	0.00231655	-0.0179328	0.0728779	0.805918	0.247016	0.0707047	0.000602728	0.188294	0.0775256	0.0161551	-0.360877	0.0673635	2.61953e-07	-0.57786	2.47047e-17
TCGA-PRAD	0.0705065	0.560931	0.0372396	1.76856e-42	-0.431227	0.0406282	7.59215e-24	0.130429	0.0446778	0.00366769	-0.0324985	0.0453033	0.473494	-0.57525	0.036915	8.02699e-45	-0.770726	5.91964e-99
TCGA-READ	0.0149827	0.101909	0.100691	0.314091	-0.160739	0.101953	0.118247	0.219459	0.101791	0.0336387	0.00973448	0.108586	0.928778	-0.0401371	0.102251	0.695552	-0.593176	1.22699e-10
TCGA-SARC	0.0258031	-0.0437349	0.0633161	0.490351	-0.0318506	0.062388	0.610124	0.472695	0.05514	9.4488e-16	-0.0376842	0.0656895	0.566744	-0.224915	0.0618057	0.000330945	-0.385089	1.39352e-10
TCGA-STAD	0.0263596	0.292482	0.0483945	3.54422e-09	-0.127794	0.0523896	0.0151915	0.270708	0.049593	8.59065e-08	-0.0457677	0.050461	0.364978	-0.0846917	0.0520777	0.104758	-0.593758	6.6094e-37
TCGA-TGCT	0.258927	0.0798708	0.081556	0.329218	0.346464	0.0827371	5.1421e-05	0.862087	0.0412794	1.63138e-43	0.184537	0.0878869	0.0377486	-0.26597	0.0810437	0.00132225	-0.046915	0.568612
TCGA-THCA	0.0874228	-0.173112	0.0438962	9.16051e-05	-0.0082608	0.0445728	0.853043	0.352368	0.0414306	2.07849e-16	-0.0728417	0.0500554	0.14625	-0.540456	0.0381162	1.27149e-38	-0.477807	3.64871e-30
TCGA-THYM	0.0706863	-0.339543	0.0909564	0.000290649	-0.183351	0.0900145	0.0439359	0.52515	0.077355	4.58711e-10	0.0137321	0.0921117	0.881742	-0.124845	0.0912636	0.17397	-0.116486	0.205155
TCGA-UCEC	0.0181097	0.0896492	0.0466384	0.0552465	-0.0127062	0.0466374	0.785412	0.214299	0.0461387	4.54823e-06	-0.0674864	0.0500962	0.178687	-0.177123	0.0459622	0.000134374	-0.228543	1.67699e-06
TCGA-UCS	0.0461189	0.170809	0.13464	0.210015	-0.271571	0.130697	0.0424901	0.354438	0.128436	0.00788494	-0.282217	0.132732	0.0380733	-0.327623	0.129961	0.0146896	-0.295134	0.0258304
TCGA-UVM	0.0316684	0.252523	0.113623	0.0291859	-0.244401	0.111688	0.031684	0.0117998	0.113547	0.917503	0.202725	0.11236	0.0751026	-0.456664	0.101155	2.24819e-05	-0.826744	3.53936e-21
