# Supplementary material for: Understanding the biological processes of kidney carcinogenesis: an integrative multi-omics approach
Source: Mol Syst Biol. 2024 Nov 26;20(12):1282–302. doi: 10.1038/s44320-024-00072-3 (PMC11612429; doi:10.1038/s44320-024-00072-3)
Supplement: Supplementary file 19 — Figure Source Data [file 44320_2024_72_MOESM19_ESM.zip › SourceData.xlsx]

## Sheet: GenomicAnnotations
Table. Pearson correlation between factors 1-6 and features by omic layer.
Factor	Feature	R	P-value	FDR	Omic Layer	Chr	Positon(hg19)	Strand	Relation to Island	Gene Symbol	Relation to Gene	Is Enhancer?
Factor1	cg02065637	0.853249	3.70667e-35	1.85333e-31	DNA Methylation Data	chr20	61809035	-	Island	MIR124-3	TSS1500	No
Factor1	cg00648301	0.846866	3.75667e-34	6.70339e-31	DNA Methylation Data	chr20	20349241	+	Island	INSM1	1stExon	No
Factor1	cg26958783	0.846673	4.02203e-34	6.70339e-31	DNA Methylation Data	chr18	76739013	+	Island	SALL3	TSS1500	No
Factor1	cg22387243	0.842052	2.01103e-33	2.51379e-30	DNA Methylation Data	chr15	83776299	-	Island	TM6SF1	TSS200	No
Factor1	cg03565189	0.832734	4.43502e-32	4.02263e-29	DNA Methylation Data	chr11	69924724	+	Island	ANO1	1stExon	Yes
Factor1	cg23316253	0.83247	4.82716e-32	4.02263e-29	DNA Methylation Data	chr10	8076277	-	Island			No
Factor1	cg07770968	0.827977	2.00148e-31	1.42963e-28	DNA Methylation Data	chr8	53852422	-	Island	NPBWR1	TSS200	No
Factor1	cg05135549	0.82743	2.37298e-31	1.48311e-28	DNA Methylation Data	chr22	17850690	-	Island			Yes
Factor1	cg16707405	0.823552	7.80238e-31	4.33466e-28	DNA Methylation Data	chr5	115152413	-	Island	CDO1	TSS200	No
Factor1	cg08288406	0.821532	1.43397e-30	7.16985e-28	DNA Methylation Data	chr19	1523917	+	Island	PLK5P	TSS200	No
Factor1	cg11167100	0.8211	1.63195e-30	7.41794e-28	DNA Methylation Data	chr15	83776269	-	Island	TM6SF1	TSS200	No
Factor1	cg17734803	0.819949	2.29818e-30	9.57575e-28	DNA Methylation Data	chr1	63789404	-	Island	FOXD3-AS1	Body	No
Factor1	cg06765217	0.818486	3.53916e-30	1.36122e-27	DNA Methylation Data	chr14	38091644	+	Island			Yes
Factor1	cg19084726	0.815975	7.35899e-30	2.62821e-27	DNA Methylation Data	chr1	145075538	+	Island	PDE4DIP	Body	Yes
Factor1	cg19642835	0.813686	1.42054e-29	4.73514e-27	DNA Methylation Data	chr12	117317479	+	Island	HRK	3'UTR	No
Factor1	cg24842731	0.811544	2.607e-29	8.14687e-27	DNA Methylation Data	chr11	101454387	+	Island	TRPC6	1stExon	No
Factor1	cg23367107	0.81092	3.10733e-29	8.77321e-27	DNA Methylation Data	chr12	115136287	-	Island			No
Factor1	cg01663018	0.810862	3.15835e-29	8.77321e-27	DNA Methylation Data	chr15	53097777	-	Island			No
Factor1	cg20318608	0.810325	3.67136e-29	9.66148e-27	DNA Methylation Data	chr1	179712591	-	Island	FAM163A	5'UTR	Yes
Factor1	cg26013553	0.808704	5.76477e-29	1.44119e-26	DNA Methylation Data	chr1	111217406	-	Island	KCNA3	1stExon	Yes
Factor1	cg25887069	0.807878	7.24185e-29	1.72425e-26	DNA Methylation Data	chr22	38221009	-	Island	GALR3	Body	No
Factor1	cg21277995	0.806199	1.14784e-28	2.60873e-26	DNA Methylation Data	chr6	393239	-	Island	IRF4	Body	No
Factor1	cg23068913	0.805698	1.31582e-28	2.86047e-26	DNA Methylation Data	chr10	23463377	+	Island			No
Factor1	cg04534765	0.805404	1.42524e-28	2.96926e-26	DNA Methylation Data	chr18	74962369	+	Island	GALR1	1stExon	Yes
Factor1	cg26460092	0.80524	1.49023e-28	2.98046e-26	DNA Methylation Data	chr15	83776420	-	Island	TM6SF1	5'UTR	Yes
Factor1	cg09873164	0.802111	3.45787e-28	6.64974e-26	DNA Methylation Data	chr1	152488093	-	Island	CRCT1	Body	No
Factor1	cg15836635	0.801902	3.65614e-28	6.77063e-26	DNA Methylation Data	chr8	57025662	+	Island	MOS	1stExon	No
Factor1	cg04704053	0.801493	4.07601e-28	7.27859e-26	DNA Methylation Data	chr19	15090275	+	Island			Yes
Factor1	cg03659519	0.801221	4.38137e-28	7.55409e-26	DNA Methylation Data	chr18	74961966	-	Island	GALR1	TSS200	Yes
Factor1	cg20168230	0.799647	6.63943e-28	1.10657e-25	DNA Methylation Data	chr1	37499649	+	Island	GRIK3	1stExon	No
Factor1	cg03227021	0.799496	6.9087e-28	1.11431e-25	DNA Methylation Data	chr13	112711380	-	Island			No
Factor1	cg14944647	0.798887	8.1045e-28	1.26633e-25	DNA Methylation Data	chr11	43602857	-	Island	MIR129-2	TSS200	Yes
Factor1	cg02344820	0.798353	9.31899e-28	1.37437e-25	DNA Methylation Data	chr7	155167511	-	Island			No
Factor1	cg12701184	0.798342	9.34574e-28	1.37437e-25	DNA Methylation Data	chr12	95942212	+	Island	USP44	TSS200	No
Factor1	cg27111463	0.797783	1.08122e-27	1.5446e-25	DNA Methylation Data	chr2	88751405	+	Island	FOXI3	Body	No
Factor1	cg20399616	0.797371	1.20328e-27	1.67122e-25	DNA Methylation Data	chr12	25055967	-	Island	BCAT1	Body	Yes
Factor1	cg27655158	0.797037	1.31206e-27	1.77306e-25	DNA Methylation Data	chr4	1396593	+	Island			No
Factor1	cg20498414	0.796583	1.47564e-27	1.94163e-25	DNA Methylation Data	chr20	43439400	-	Island	RIMS4	TSS1500	No
Factor1	cg15457058	0.796036	1.69944e-27	2.17877e-25	DNA Methylation Data	chr1	47882322	+	Island	FOXE3	1stExon	Yes
Factor1	cg10084379	0.795195	2.10984e-27	2.6373e-25	DNA Methylation Data	chr20	5297573	+	Island			No
Factor1	cg09912667	0.794745	2.36714e-27	2.88675e-25	DNA Methylation Data	chr1	85358968	+	Island	LPAR3	TSS200	Yes
Factor1	cg20872937	0.793875	2.95555e-27	3.51851e-25	DNA Methylation Data	chr18	74961968	-	Island	GALR1	TSS200	Yes
Factor1	cg17236169	0.793233	3.47978e-27	3.97244e-25	DNA Methylation Data	chr11	64480683	-	Island	NRXN2	Body	No
Factor1	cg01162037	0.793215	3.49575e-27	3.97244e-25	DNA Methylation Data	chr19	54926623	+	N_Shore	TTYH1	5'UTR	Yes
Factor1	cg26001902	0.792797	3.88617e-27	4.31797e-25	DNA Methylation Data	chr2	108602979	+	Island	SLC5A7	TSS200	No
Factor1	cg06410537	0.792341	4.36085e-27	4.74005e-25	DNA Methylation Data	chr5	170736572	+	Island	TLX3	1stExon	Yes
Factor1	cg12248614	0.791798	5.00007e-27	5.31923e-25	DNA Methylation Data	chr19	41018880	-	Island	SPTBN4	Body	Yes
Factor1	cg09321400	0.791427	5.4887e-27	5.71739e-25	DNA Methylation Data	chr16	55690443	-	Island	SLC6A2	TSS200	Yes
Factor1	cg07176264	0.791279	5.69715e-27	5.81342e-25	DNA Methylation Data	chr2	120281999	+	Island	SCTR	1stExon	Yes
Factor1	cg14007067	0.790648	6.6722e-27	6.6722e-25	DNA Methylation Data	chr18	76740258	+	Island	SALL3	TSS200	No
Factor1	cg03220366	0.790447	7.01702e-27	6.87943e-25	DNA Methylation Data	chr10	23481224	-	Island	PTF1A	TSS1500	No
Factor1	cg02641288	0.789235	9.48862e-27	9.12367e-25	DNA Methylation Data	chr5	1883011	-	Island	IRX4	TSS200	Yes
Factor1	cg18343437	0.788228	1.21744e-26	1.14853e-24	DNA Methylation Data	chr8	142528415	+	Island			Yes
Factor1	cg07113642	0.787998	1.28844e-26	1.1844e-24	DNA Methylation Data	chr20	2781262	-	Island	CPXM1	5'UTR	Yes
Factor1	cg03502002	0.787953	1.30284e-26	1.1844e-24	DNA Methylation Data	chr18	74962133	-	Island	GALR1	1stExon	Yes
Factor1	cg22538054	0.787663	1.39924e-26	1.24933e-24	DNA Methylation Data	chr12	95941988	+	Island	USP44	5'UTR	No
Factor1	cg01889143	0.787355	1.50936e-26	1.30813e-24	DNA Methylation Data	chr5	134825791	-	Island			No
Factor1	cg11701471	0.787333	1.51743e-26	1.30813e-24	DNA Methylation Data	chr8	54164051	-	Island	OPRK1	5'UTR	No
Factor1	cg25614094	0.787069	1.61909e-26	1.37211e-24	DNA Methylation Data	chr8	54164374	+	Island	OPRK1	TSS200	No
Factor1	cg03721993	0.786993	1.64979e-26	1.37482e-24	DNA Methylation Data	chr14	102026722	-	Island	DIO3	TSS1500	No
Factor1	cg11821817	0.786171	2.01738e-26	1.65359e-24	DNA Methylation Data	chr15	79724517	-	Island	KIAA1024	TSS1500	No
Factor1	cg07882671	0.784811	2.80832e-26	2.26477e-24	DNA Methylation Data	chr5	1883005	-	Island	IRX4	TSS200	Yes
Factor1	cg09998430	0.784287	3.1879e-26	2.53008e-24	DNA Methylation Data	chr10	134598359	+	Island	NKX6-2	3'UTR	No
Factor1	cg16987305	0.784088	3.34462e-26	2.61298e-24	DNA Methylation Data	chr1	65991596	-	Island	LEPR	5'UTR	No
Factor1	cg20964559	0.783921	3.48245e-26	2.67881e-24	DNA Methylation Data	chr12	33592615	-	Island	SYT10	1stExon	No
Factor1	cg09064304	0.783851	3.54183e-26	2.68321e-24	DNA Methylation Data	chr4	141419169	+	Island			Yes
Factor1	cg15775138	0.783721	3.65427e-26	2.72707e-24	DNA Methylation Data	chr7	127744389	-	Island			No
Factor1	cg08304190	0.783352	3.99356e-26	2.93644e-24	DNA Methylation Data	chr20	26188997	+	Island	MIR663	TSS200	No
Factor1	cg26170604	0.78295	4.39827e-26	3.18715e-24	DNA Methylation Data	chr7	8482614	+	Island	NXPH1	Body	No
Factor1	cg14696396	0.782699	4.67182e-26	3.33702e-24	DNA Methylation Data	chr15	83776446	+	Island	TM6SF1	1stExon	No
Factor1	cg17331296	0.78241	5.0068e-26	3.52592e-24	DNA Methylation Data	chr8	41754181	-	Island	ANK1	1stExon	Yes
Factor1	cg12631351	0.782305	5.13332e-26	3.56481e-24	DNA Methylation Data	chr5	80256738	-	Island	RASGRF2	1stExon	Yes
Factor1	cg18422586	0.782156	5.3201e-26	3.6439e-24	DNA Methylation Data	chr16	22825856	+	Island	HS3ST2	TSS200	No
Factor1	cg11595545	0.782043	5.46553e-26	3.69292e-24	DNA Methylation Data	chr1	111217497	+	Island	KCNA3	1stExon	Yes
Factor1	cg00230631	0.781928	5.61791e-26	3.7007e-24	DNA Methylation Data	chr8	50822294	-	Island	SNTG1	TSS200	Yes
Factor1	cg27434562	0.781922	5.62507e-26	3.7007e-24	DNA Methylation Data	chr16	77468970	-	Island	ADAMTS18	1stExon	No
Factor1	cg13326227	0.781258	6.59024e-26	4.27937e-24	DNA Methylation Data	chr20	20349168	+	Island	INSM1	1stExon	No
Factor1	cg18485844	0.781157	6.75082e-26	4.32745e-24	DNA Methylation Data	chr11	2291652	+	Island	ASCL2	1stExon	No
Factor1	cg01921432	0.78066	7.59559e-26	4.80734e-24	DNA Methylation Data	chr1	91182534	-	Island	BARHL2	1stExon	No
Factor1	cg19056926	0.780404	8.07041e-26	5.04401e-24	DNA Methylation Data	chr18	74962367	+	Island	GALR1	5'UTR	Yes
Factor1	cg07641160	0.780047	8.78124e-26	5.37043e-24	DNA Methylation Data	chr6	117086850	+	Island	FAM162B	1stExon	Yes
Factor1	cg18412834	0.780035	8.80751e-26	5.37043e-24	DNA Methylation Data	chr20	61885291	+	Island	FLJ16779	TSS200	Yes
Factor1	cg04612444	0.779904	9.08447e-26	5.47258e-24	DNA Methylation Data	chr8	57358713	-	Island	PENK	5'UTR	No
Factor1	cg19504702	0.779851	9.19787e-26	5.47492e-24	DNA Methylation Data	chr5	153862394	-	Island			No
Factor1	cg21224781	0.779254	1.05874e-25	6.22786e-24	DNA Methylation Data	chr11	75379673	-	Island	MAP6	TSS200	No
Factor1	cg05386493	0.7789	1.15068e-25	6.69001e-24	DNA Methylation Data	chr3	138665654	+	Island	FOXL2	1stExon	Yes
Factor1	cg26763877	0.778601	1.23423e-25	7.09328e-24	DNA Methylation Data	chr8	4851751	+	Island	CSMD1	Body	No
Factor1	cg24454144	0.777682	1.53046e-25	8.69581e-24	DNA Methylation Data	chr20	37353126	+	Island	SLC32A1	5'UTR	Yes
Factor1	cg09775582	0.776761	1.89653e-25	1.06546e-23	DNA Methylation Data	chr17	45810865	-	Island	TBX21	1stExon	Yes
Factor1	cg14344261	0.776484	2.02241e-25	1.12356e-23	DNA Methylation Data	chr9	36986380	+	Island	PAX5	Body	No
Factor1	cg01263292	0.776026	2.24936e-25	1.23591e-23	DNA Methylation Data	chr12	66583029	-	Island	IRAK3	1stExon	Yes
Factor1	cg22491927	0.775739	2.40365e-25	1.30633e-23	DNA Methylation Data	chr19	13617091	-	Island	CACNA1A	5'UTR	Yes
Factor1	cg16519587	0.77516	2.74702e-25	1.47689e-23	DNA Methylation Data	chr6	26614649	+	Island			Yes
Factor1	cg15146859	0.775044	2.82163e-25	1.50086e-23	DNA Methylation Data	chr18	74961737	+	Island	GALR1	TSS1500	No
Factor1	cg25307168	0.774792	2.98988e-25	1.57306e-23	DNA Methylation Data	chr20	37353035	-	Island	SLC32A1	TSS200	No
Factor1	cg17509967	0.774748	3.02027e-25	1.57306e-23	DNA Methylation Data	chr19	13617094	-	Island	CACNA1A	5'UTR	Yes
Factor1	cg23180938	0.77463	3.10357e-25	1.59978e-23	DNA Methylation Data	chr5	115152485	+	Island	CDO1	TSS200	No
Factor1	cg02511231	0.774356	3.30499e-25	1.68622e-23	DNA Methylation Data	chr5	170738274	-	Island	TLX3	Body	No
Factor1	cg25403721	0.774116	3.49164e-25	1.76346e-23	DNA Methylation Data	chr12	114885372	-	Island			No
Factor1	cg15690342	0.773881	3.6852e-25	1.83689e-23	DNA Methylation Data	chr5	72594851	-	Island			No
Factor1	cg22370295	0.773851	3.71051e-25	1.83689e-23	DNA Methylation Data	chr1	237205384	-	Island	RYR2	TSS1500	No
Factor1	cg15682043	0.773683	3.85583e-25	1.89011e-23	DNA Methylation Data	chr12	5019499	-	Island	KCNA1	1stExon	Yes
Factor1	cg05326358	0.773175	4.33058e-25	2.10223e-23	DNA Methylation Data	chr20	61885448	+	Island	FLJ16779	Body	Yes
Factor1	cg13445796	0.773047	4.45802e-25	2.14328e-23	DNA Methylation Data	chr11	20181725	-	Island	DBX1	1stExon	Yes
Factor1	cg19356825	0.772186	5.42264e-25	2.58221e-23	DNA Methylation Data	chr1	2985312	+	Island	FLJ42875	TSS1500	No
Factor1	cg12998491	0.771965	5.70117e-25	2.68923e-23	DNA Methylation Data	chr9	134152531	+	Island	FAM78A	TSS1500	No
Factor1	cg12146546	0.771402	6.47639e-25	3.02635e-23	DNA Methylation Data	chr17	6616883	+	Island	SLC13A5	TSS200	Yes
Factor1	cg20453394	0.771344	6.56188e-25	3.03791e-23	DNA Methylation Data	chr5	63255282	-	Island			No
Factor1	cg24031355	0.771298	6.63082e-25	3.04166e-23	DNA Methylation Data	chr10	22634439	-	Island	SPAG6	1stExon	Yes
Factor1	cg24876960	0.77076	7.48597e-25	3.40271e-23	DNA Methylation Data	chr5	1883214	+	Island	IRX4	TSS1500	Yes
Factor1	cg24106636	0.770651	7.67224e-25	3.43004e-23	DNA Methylation Data	chr1	116381475	-	Island	NHLH2	5'UTR	Yes
Factor1	cg11509404	0.770645	7.68329e-25	3.43004e-23	DNA Methylation Data	chr9	101471602	+	Island	GABBR2	TSS200	No
Factor1	cg00255821	0.770219	8.45584e-25	3.74152e-23	DNA Methylation Data	chr1	47489413	-	Island	CYP4X1	1stExon	Yes
Factor1	cg18229521	0.769978	8.92538e-25	3.8807e-23	DNA Methylation Data	chr14	92790285	-	Island	SLC24A4	1stExon	No
Factor1	cg02650317	0.769954	8.97331e-25	3.8807e-23	DNA Methylation Data	chr20	61808888	-	Island	MIR124-3	TSS1500	Yes
Factor1	cg15331902	0.769913	9.05737e-25	3.8807e-23	DNA Methylation Data	chr7	107302261	-	Island	SLC26A4	Body	No
Factor1	cg21884231	0.769901	9.08084e-25	3.8807e-23	DNA Methylation Data	chr3	170303721	-	Island	SLC7A14	5'UTR	No
Factor1	cg04842426	0.769716	9.46519e-25	4.01068e-23	DNA Methylation Data	chr7	136555777	+	Island	CHRM2	5'UTR	No
Factor1	cg12477716	0.769492	9.9525e-25	4.18172e-23	DNA Methylation Data	chr17	47073436	+	Island	IGF2BP1	TSS1500	Yes
Factor1	cg18349835	0.769272	1.04545e-24	4.35605e-23	DNA Methylation Data	chr7	158937107	+	Island	VIPR2	Body	No
Factor1	cg03987919	0.768001	1.38787e-24	5.735e-23	DNA Methylation Data	chr5	11384885	-	Island	CTNND2	Body	No
Factor1	cg05166490	0.767056	1.71138e-24	7.01386e-23	DNA Methylation Data	chr8	41754172	-	Island	ANK1	1stExon	Yes
Factor1	cg06962944	0.766953	1.7509e-24	7.11748e-23	DNA Methylation Data	chr20	42544728	-	Island	TOX2	TSS200	No
Factor1	cg12975230	0.766888	1.77617e-24	7.16197e-23	DNA Methylation Data	chr18	73167671	-	Island			Yes
Factor1	cg01939477	0.766621	1.88403e-24	7.53613e-23	DNA Methylation Data	chr11	43602879	-	Island	MIR129-2	TSS200	No
Factor1	cg00530925	0.766334	2.00721e-24	7.96511e-23	DNA Methylation Data	chr10	23463094	+	Island			No
Factor1	cg03403065	0.766109	2.10933e-24	8.30444e-23	DNA Methylation Data	chr20	41818358	-	Island	PTPRT	1stExon	No
Factor1	cg08408994	0.765912	2.20267e-24	8.60416e-23	DNA Methylation Data	chr11	44330958	+	Island	ALX4	Body	No
Factor1	cg19675288	0.765591	2.36358e-24	9.16118e-23	DNA Methylation Data	chr6	166582206	-	Island	T	TSS200	Yes
Factor1	cg26663651	0.765461	2.4317e-24	9.3527e-23	DNA Methylation Data	chr7	139167960	-	Island	KLRG2	1stExon	Yes
Factor1	cg18862481	0.764958	2.71505e-24	1.03628e-22	DNA Methylation Data	chr3	129693370	+	Island	TRH	5'UTR	No
Factor1	cg07012770	0.764827	2.79452e-24	1.05853e-22	DNA Methylation Data	chr18	2847301	+	Island	EMILIN2	1stExon	Yes
Factor1	cg19809499	0.764602	2.93535e-24	1.10352e-22	DNA Methylation Data	chr1	47882265	+	Island	FOXE3	1stExon	Yes
Factor1	cg24387472	0.764172	3.22417e-24	1.20305e-22	DNA Methylation Data	chr8	142528745	+	Island			Yes
Factor1	cg16729415	0.764114	3.26516e-24	1.20932e-22	DNA Methylation Data	chr15	35047203	+	Island	GJD2	TSS1500	No
Factor1	cg16504626	0.764067	3.29882e-24	1.2128e-22	DNA Methylation Data	chr8	57070013	+	Island			No
Factor1	cg25191628	0.763834	3.47003e-24	1.26643e-22	DNA Methylation Data	chr1	50886949	-	Island	DMRTA2	Body	No
Factor1	cg15556502	0.76347	3.75632e-24	1.35748e-22	DNA Methylation Data	chr11	43602845	-	Island	MIR129-2	TSS200	Yes
Factor1	cg13247541	0.763448	3.77378e-24	1.35748e-22	DNA Methylation Data	chr18	76739026	+	Island	SALL3	TSS1500	No
Factor1	cg01200640	0.763217	3.96828e-24	1.4094e-22	DNA Methylation Data	chr8	687384	-	Island			No
Factor1	cg18652900	0.76321	3.97452e-24	1.4094e-22	DNA Methylation Data	chr19	15580445	-	Island	PGLYRP2	Body	No
Factor1	cg15415452	0.763112	4.05991e-24	1.42955e-22	DNA Methylation Data	chr13	112759355	-	Island			No
Factor1	cg13405783	0.762845	4.30157e-24	1.50404e-22	DNA Methylation Data	chr8	54164296	-	Island	OPRK1	TSS200	No
Factor1	cg06263193	0.762796	4.34774e-24	1.50963e-22	DNA Methylation Data	chr18	28622912	+	Island	DSC3	TSS200	No
Factor1	cg09545197	0.762585	4.55029e-24	1.56907e-22	DNA Methylation Data	chr1	111217758	+	Island	KCNA3	TSS200	No
Factor1	cg00949869	0.76233	4.80791e-24	1.64655e-22	DNA Methylation Data	chr2	233351527	-	Island	ECEL1	5'UTR	No
Factor1	cg17162024	0.762245	4.89799e-24	1.65922e-22	DNA Methylation Data	chr8	53478454	+	Island	FAM150A	TSS1500	No
Factor1	cg01579950	0.762232	4.91128e-24	1.65922e-22	DNA Methylation Data	chr11	64481018	-	Island	NRXN2	Body	No
Factor1	cg02283366	0.76203	5.13023e-24	1.72155e-22	DNA Methylation Data	chr1	63785544	+	Island			No
Factor1	cg14416371	0.761889	5.28831e-24	1.76277e-22	DNA Methylation Data	chr11	43602847	-	Island	MIR129-2	TSS200	Yes
Factor1	cg08718398	0.761713	5.49281e-24	1.81629e-22	DNA Methylation Data	chr7	107302255	-	Island	SLC26A4	Body	No
Factor1	cg08696727	0.761689	5.52151e-24	1.81629e-22	DNA Methylation Data	chr10	28034797	+	Island	MKX	TSS200	No
Factor1	cg19955132	0.761518	5.7278e-24	1.87183e-22	DNA Methylation Data	chr5	1887546	-	Island	IRX4	TSS1500	No
Factor1	cg08919494	0.761456	5.8057e-24	1.88497e-22	DNA Methylation Data	chr8	61194111	-	Island	CA8	TSS200	Yes
Factor1	cg10541517	0.761274	6.03641e-24	1.94723e-22	DNA Methylation Data	chr12	128753103	-	Island	TMEM132C	Body	No
Factor1	cg05560435	0.761189	6.14802e-24	1.97052e-22	DNA Methylation Data	chr5	172671526	+	Island			Yes
Factor1	cg16896847	0.761157	6.19057e-24	1.97152e-22	DNA Methylation Data	chr8	144512042	-	Island	MAFA	1stExon	No
Factor1	cg02288341	0.761048	6.33762e-24	2.00558e-22	DNA Methylation Data	chr5	137610226	+	Island	GFRA3	1stExon	Yes
Factor1	cg07044013	0.760516	7.10303e-24	2.23366e-22	DNA Methylation Data	chr11	20618651	+	Island			Yes
Factor1	cg00003298	0.760084	7.79102e-24	2.43469e-22	DNA Methylation Data	chr12	113901210	-	Island	LHX5	Body	Yes
Factor1	cg17239236	0.760027	7.88575e-24	2.44899e-22	DNA Methylation Data	chr7	71802184	+	Island	CALN1	5'UTR	No
Factor1	cg21885046	0.759685	8.48286e-24	2.61817e-22	DNA Methylation Data	chr12	130647004	+	Island	FZD10	TSS200	Yes
Factor1	cg14629075	0.759634	8.57694e-24	2.62384e-22	DNA Methylation Data	chr3	87039687	+	Island	VGLL3	Body	No
Factor1	cg11036833	0.759618	8.6062e-24	2.62384e-22	DNA Methylation Data	chr5	115152494	+	Island	CDO1	TSS200	No
Factor1	cg02241363	0.759537	8.75557e-24	2.6532e-22	DNA Methylation Data	chr17	78450357	+	Island	NPTX1	5'UTR	No
Factor1	cg20521297	0.759481	8.86105e-24	2.66899e-22	DNA Methylation Data	chr5	80256867	+	Island	RASGRF2-AS1	TSS200	No
Factor1	cg25335544	0.759279	9.24955e-24	2.76443e-22	DNA Methylation Data	chr3	49907297	+	Island	CAMKV	5'UTR	Yes
Factor1	cg16528511	0.759259	9.28849e-24	2.76443e-22	DNA Methylation Data	chr6	84562892	-	Island	RIPPLY2	TSS200	Yes
Factor1	cg08832906	0.759193	9.4204e-24	2.7871e-22	DNA Methylation Data	chr7	139208852	-	Island	CLEC2L	1stExon	No
Factor1	cg12399700	0.758754	1.03422e-23	3.04184e-22	DNA Methylation Data	chr12	113902262	+	Island	LHX5	Body	Yes
Factor1	cg24704730	0.758592	1.07028e-23	3.12947e-22	DNA Methylation Data	chr17	42061328	-	Island	PYY	5'UTR	Yes
Factor1	cg16150752	0.758268	1.14652e-23	3.33291e-22	DNA Methylation Data	chr5	16180072	-	Island	2011-03-01	TSS200	No
Factor1	cg06226567	0.758191	1.16533e-23	3.368e-22	DNA Methylation Data	chr20	22559676	-	Island	C20orf56	TSS1500	No
Factor1	cg03506033	0.757884	1.24349e-23	3.57325e-22	DNA Methylation Data	chr11	75379864	+	Island	MAP6	TSS1500	Yes
Factor1	cg03131298	0.757811	1.26293e-23	3.60837e-22	DNA Methylation Data	chr16	31580889	-	Island	CSDAP1	TSS200	No
Factor1	cg24680586	0.75754	1.33725e-23	3.79902e-22	DNA Methylation Data	chr10	105036727	-	Island	INA	TSS200	No
Factor1	cg19776515	0.75705	1.48263e-23	4.18821e-22	DNA Methylation Data	chr8	57232395	-	Island	SDR16C5	5'UTR	No
Factor1	cg17985646	0.756586	1.6348e-23	4.59215e-22	DNA Methylation Data	chr7	35293759	+	Island	TBX20	TSS200	Yes
Factor1	cg10698928	0.756491	1.66761e-23	4.65813e-22	DNA Methylation Data	chr8	65290320	+	Island	MIR124-2	TSS1500	No
Factor1	cg06060135	0.75606	1.82544e-23	5.07068e-22	DNA Methylation Data	chr5	3596704	-	Island	IRX1	Body	No
Factor1	cg09474331	0.755624	1.9997e-23	5.52403e-22	DNA Methylation Data	chr19	54926805	+	N_Shore	TTYH1	1stExon	No
Factor1	cg23144681	0.755473	2.06397e-23	5.64271e-22	DNA Methylation Data	chr10	23488710	-	S_Shore			No
Factor1	cg13004587	0.75547	2.06523e-23	5.64271e-22	DNA Methylation Data	chr5	180017349	-	Island	SCGB3A1	Body	No
Factor1	cg08862890	0.755359	2.11381e-23	5.74405e-22	DNA Methylation Data	chr5	169064451	-	Island	DOCK2	Body	No
Factor1	cg15811515	0.755144	2.21097e-23	5.97559e-22	DNA Methylation Data	chr16	31580989	+	Island	CSDAP1	TSS200	No
Factor1	cg27424244	0.755004	2.27639e-23	6.11932e-22	DNA Methylation Data	chr19	2360282	-	Island			No
Factor1	cg02891646	0.754777	2.38673e-23	6.38163e-22	DNA Methylation Data	chr9	101471607	+	Island	GABBR2	TSS200	No
Factor1	cg12483476	0.75464	2.45543e-23	6.53039e-22	DNA Methylation Data	chr5	178421711	+	Island	GRM6	1stExon	Yes
Factor1	cg10188823	0.75449	2.53329e-23	6.69267e-22	DNA Methylation Data	chr22	29876206	+	Island	NEFH	5'UTR	Yes
Factor1	cg01277542	0.754472	2.54321e-23	6.69267e-22	DNA Methylation Data	chr16	55689901	+	Island	SLC6A2	TSS1500	Yes
Factor1	cg14597534	0.754378	2.59315e-23	6.78836e-22	DNA Methylation Data	chr11	43601442	+	N_Shore			No
Factor1	cg18009496	0.754257	2.65902e-23	6.92454e-22	DNA Methylation Data	chr5	1883940	+	Island	IRX4	TSS1500	Yes
Factor1	cg07204280	0.7542	2.69068e-23	6.97066e-22	DNA Methylation Data	chr18	12254551	+	Island	CIDEA	Body	Yes
Factor1	cg25092681	0.753681	2.99666e-23	7.72334e-22	DNA Methylation Data	chr5	16180033	-	Island	2011-03-01	TSS200	No
Factor1	cg04415483	0.753399	3.17702e-23	8.14621e-22	DNA Methylation Data	chr15	79724796	-	Island	KIAA1024	TSS200	No
Factor1	cg23216874	0.753237	3.28515e-23	8.3805e-22	DNA Methylation Data	chr6	84563117	-	Island	RIPPLY2	5'UTR	Yes
Factor1	cg02869459	0.753182	3.32244e-23	8.4326e-22	DNA Methylation Data	chr2	220349208	-	Island	SPEG	Body	No
Factor1	cg09768093	0.752814	3.58479e-23	9.01238e-22	DNA Methylation Data	chr1	32930511	+	Island	ZBTB8B	TSS200	Yes
Factor1	cg06000994	0.752788	3.60428e-23	9.01238e-22	DNA Methylation Data	chr19	30866194	+	Island	ZNF536	5'UTR	No
Factor1	cg00544449	0.752787	3.60495e-23	9.01238e-22	DNA Methylation Data	chr15	79724802	-	Island	KIAA1024	TSS200	No
Factor1	cg17839237	0.752504	3.82192e-23	9.50725e-22	DNA Methylation Data	chr7	19157193	+	Island	TWIST1	1stExon	No
Factor1	cg15699267	0.752262	4.01658e-23	9.94204e-22	DNA Methylation Data	chr20	61809557	+	Island	MIR124-3	TSS1500	No
Factor1	cg11428724	0.752123	4.13308e-23	1.018e-21	DNA Methylation Data	chr1	18957632	-	Island	PAX7	5'UTR	Yes
Factor1	cg09053680	0.751878	4.34682e-23	1.0654e-21	DNA Methylation Data	chr10	135044114	+	Island	UTF1	1stExon	No
Factor1	cg05904135	0.751521	4.67694e-23	1.14072e-21	DNA Methylation Data	chr10	134599372	+	Island	NKX6-2	1stExon	No
Factor1	cg25691167	0.751111	5.08653e-23	1.23459e-21	DNA Methylation Data	chr7	19184961	+	Island	FERD3L	1stExon	Yes
Factor1	cg26976732	0.750831	5.38661e-23	1.30111e-21	DNA Methylation Data	chr16	216100	-	Island	HBM	Body	Yes
Factor1	cg27498114	0.75072	5.51054e-23	1.32465e-21	DNA Methylation Data	chr8	37823292	+	Island	ADRB3	1stExon	Yes
Factor1	cg08448701	0.75053	5.72791e-23	1.37031e-21	DNA Methylation Data	chr20	21686282	+	Island	PAX1	TSS200	Yes
Factor1	cg08571241	0.750457	5.81383e-23	1.38424e-21	DNA Methylation Data	chr12	95942122	+	Island	USP44	TSS200	No
Factor1	cg26492446	0.750278	6.03098e-23	1.42914e-21	DNA Methylation Data	chr20	61638574	+	Island	BHLHE23	TSS200	No
Factor1	cg03758150	0.750242	6.07512e-23	1.43281e-21	DNA Methylation Data	chr19	30866192	+	Island	ZNF536	5'UTR	No
Factor1	cg10386483	0.75019	6.14021e-23	1.44136e-21	DNA Methylation Data	chr15	35047189	+	Island	GJD2	TSS1500	No
Factor1	cg09071340	0.750085	6.27278e-23	1.4656e-21	DNA Methylation Data	chr12	66583002	-	Island	IRAK3	5'UTR	Yes
Factor1	cg15672437	0.749949	6.44908e-23	1.49954e-21	DNA Methylation Data	chr13	113764555	-	Island	F7	Body	No
Factor1	cg12180703	0.74991	6.49943e-23	1.49954e-21	DNA Methylation Data	chr20	37353037	-	Island	SLC32A1	TSS200	No
Factor1	cg19267861	0.749904	6.508e-23	1.49954e-21	DNA Methylation Data	chr20	61809724	-	Island	MIR124-3	TSS200	No
Factor1	cg02300154	0.749743	6.72467e-23	1.54235e-21	DNA Methylation Data	chr7	70597058	-	Island	WBSCR17	TSS1500	Yes
Factor1	cg03192775	0.749556	6.98475e-23	1.59469e-21	DNA Methylation Data	chr13	27335151	-	Island	GPR12	TSS1500	Yes
Factor1	cg02237470	0.748993	7.83098e-23	1.77977e-21	DNA Methylation Data	chr8	53852443	-	Island	NPBWR1	TSS200	No
Factor1	cg13126530	0.74844	8.75749e-23	1.98133e-21	DNA Methylation Data	chr14	102026230	+	Island	DIO3	TSS1500	No
Factor1	cg13699355	0.748191	9.20906e-23	2.07411e-21	DNA Methylation Data	chr2	468179	-	Island			Yes
Factor1	cg16844941	0.747968	9.63367e-23	2.16001e-21	DNA Methylation Data	chr8	11555178	+	Island			Yes
Factor1	cg20930366	0.747905	9.7553e-23	2.17752e-21	DNA Methylation Data	chr5	113698847	+	Island	KCNN2	1stExon	No
Factor1	cg26734696	0.747583	1.04094e-22	2.31321e-21	DNA Methylation Data	chr16	25703830	+	Island	HS3ST4	1stExon	No
Factor1	cg07528692	0.747448	1.06959e-22	2.36635e-21	DNA Methylation Data	chr9	842633	-	Island	DMRT1	Body	No
Factor1	cg23511613	0.747183	1.12821e-22	2.48505e-21	DNA Methylation Data	chr2	88752322	+	Island	FOXI3	TSS1500	No
Factor1	cg02244718	0.747046	1.15968e-22	2.54316e-21	DNA Methylation Data	chr6	84563219	+	Island	RIPPLY2	1stExon	Yes
Factor1	cg21790626	0.746992	1.17216e-22	2.55878e-21	DNA Methylation Data	chr19	58220494	+	Island	ZNF154	5'UTR	No
Factor1	cg13368756	0.746972	1.17704e-22	2.55878e-21	DNA Methylation Data	chr5	11904127	-	Island	CTNND2	TSS200	Yes
Factor1	cg24501565	0.746715	1.23923e-22	2.66817e-21	DNA Methylation Data	chr5	80256358	-	Island	RASGRF2	TSS200	Yes
Factor1	cg22876812	0.746702	1.24239e-22	2.66817e-21	DNA Methylation Data	chr2	71116188	+	Island			No
Factor1	cg22796507	0.746692	1.24496e-22	2.66817e-21	DNA Methylation Data	chr1	47882739	+	Island	FOXE3	1stExon	Yes
Factor1	cg16174680	0.746677	1.24871e-22	2.66817e-21	DNA Methylation Data	chr8	41504078	-	Island	NKX6-3	Body	Yes
Factor1	cg14441976	0.746304	1.34567e-22	2.86312e-21	DNA Methylation Data	chr5	128301083	-	Island	SLC27A6	TSS200	Yes
Factor1	cg18186592	0.745586	1.55301e-22	3.29028e-21	DNA Methylation Data	chr12	49483821	-	Island	DHH	Body	No
Factor1	cg23750142	0.745533	1.56964e-22	3.31147e-21	DNA Methylation Data	chr8	61193876	-	Island	CA8	5'UTR	Yes
Factor1	cg04123776	0.74545	1.59572e-22	3.35236e-21	DNA Methylation Data	chr1	170630602	+	Island			No
Factor1	cg25767001	0.745352	1.62734e-22	3.40447e-21	DNA Methylation Data	chr12	95942100	+	Island	USP44	TSS200	No
Factor1	cg16709232	0.745299	1.64435e-22	3.41208e-21	DNA Methylation Data	chr17	72322154	-	Island	KIF19	TSS200	No
Factor1	cg23065934	0.74529	1.64745e-22	3.41208e-21	DNA Methylation Data	chr5	16180266	-	Island	2011-03-01	TSS1500	No
Factor1	cg13777681	0.745278	1.65145e-22	3.41208e-21	DNA Methylation Data	chr2	115920221	-	Island	DPP10	Body	No
Factor1	cg24657817	0.745185	1.68218e-22	3.46127e-21	DNA Methylation Data	chr4	42153708	-	Island	BEND4	Body	No
Factor1	cg06644428	0.745049	1.72827e-22	3.54154e-21	DNA Methylation Data	chr2	233284112	-	Island			No
Factor1	cg09854626	0.74479	1.81952e-22	3.71331e-21	DNA Methylation Data	chr16	1030568	-	Island	SOX8	TSS1500	No
Factor1	cg07065111	0.744642	1.87403e-22	3.809e-21	DNA Methylation Data	chr2	5831213	-	Island			No
Factor1	cg05178576	0.744563	1.90344e-22	3.85312e-21	DNA Methylation Data	chr16	77468486	+	Island	ADAMTS18	Body	No
Factor1	cg17173498	0.744476	1.93678e-22	3.9048e-21	DNA Methylation Data	chr1	2985494	+	Island	FLJ42875	TSS1500	No
Factor1	cg01088410	0.744398	1.96689e-22	3.94958e-21	DNA Methylation Data	chr5	170739179	-	Island			No
Factor1	cg13689003	0.744369	1.97832e-22	3.95665e-21	DNA Methylation Data	chr1	156406102	+	Island			Yes
Factor1	cg24638326	0.744074	2.09724e-22	4.17437e-21	DNA Methylation Data	chr1	156893792	+	Island	C1orf92	Body	Yes
Factor1	cg23003534	0.744058	2.10388e-22	4.17437e-21	DNA Methylation Data	chr10	105036747	+	Island	INA	TSS200	No
Factor1	cg25339566	0.743963	2.14413e-22	4.2374e-21	DNA Methylation Data	chr1	67218165	-	Island	TCTEX1D1	5'UTR	Yes
Factor1	cg19098763	0.743912	2.16567e-22	4.26312e-21	DNA Methylation Data	chr1	50513661	-	Island	ELAVL4	TSS200	No
Factor1	cg17698665	0.743787	2.21982e-22	4.35259e-21	DNA Methylation Data	chr5	1887536	-	Island	IRX4	TSS1500	No
Factor1	cg19478129	0.743745	2.23848e-22	4.37204e-21	DNA Methylation Data	chr1	2985131	-	Island	PRDM16	TSS1500	No
Factor1	cg25990647	0.743702	2.25773e-22	4.39e-21	DNA Methylation Data	chr8	54164081	+	Island	OPRK1	5'UTR	No
Factor1	cg10362542	0.74368	2.26741e-22	4.39e-21	DNA Methylation Data	chr17	77179709	-	Island	HRNBP3	5'UTR	No
Factor1	cg26673012	0.743665	2.27402e-22	4.39e-21	DNA Methylation Data	chr7	35293753	+	Island	TBX20	TSS200	Yes
Factor1	cg18210226	0.743554	2.3244e-22	4.45616e-21	DNA Methylation Data	chr6	123317714	+	Island	CLVS2	5'UTR	No
Factor1	cg26375057	0.743551	2.32611e-22	4.45616e-21	DNA Methylation Data	chr3	147127898	+	Island	ZIC1	1stExon	Yes
Factor1	cg06319822	0.743459	2.36873e-22	4.52047e-21	DNA Methylation Data	chr16	215960	-	Island	HBM	TSS200	Yes
Factor1	cg10615414	0.743367	2.41189e-22	4.58534e-21	DNA Methylation Data	chr20	37353096	+	Island	SLC32A1	TSS200	No
Factor1	cg21901718	0.743335	2.42724e-22	4.59704e-21	DNA Methylation Data	chr5	16180076	-	Island	2011-03-01	TSS200	No
Factor1	cg04293733	0.743221	2.48237e-22	4.68372e-21	DNA Methylation Data	chr1	98511629	-	Island	MIR137	Body	No
Factor1	cg22061831	0.742712	2.74424e-22	5.15834e-21	DNA Methylation Data	chr2	131721692	-	Island	ARHGEF4	Body	No
Factor1	cg00962913	0.742531	2.84357e-22	5.32504e-21	DNA Methylation Data	chr1	179712281	-	Island	FAM163A	TSS200	No
Factor1	cg00994693	0.742465	2.88063e-22	5.37432e-21	DNA Methylation Data	chr8	61193715	-	Island	CA8	5'UTR	Yes
Factor1	cg12630953	0.74242	2.90622e-22	5.4019e-21	DNA Methylation Data	chr21	38071688	-	Island	SIM2	TSS1500	Yes
Factor1	cg22286978	0.742354	2.94441e-22	5.4461e-21	DNA Methylation Data	chr19	58858806	-	Island	A1BG	Body	No
Factor1	cg25019648	0.742341	2.95178e-22	5.4461e-21	DNA Methylation Data	chr17	72353261	-	Island	BTBD17	Body	No
Factor1	cg00987080	0.742063	3.11753e-22	5.73075e-21	DNA Methylation Data	chr1	32930837	+	Island	ZBTB8B	5'UTR	Yes
Factor1	cg10384554	0.741565	3.43684e-22	6.29458e-21	DNA Methylation Data	chr12	66583015	-	Island	IRAK3	5'UTR	Yes
Factor1	cg24150172	0.741384	3.56074e-22	6.4977e-21	DNA Methylation Data	chr8	55372111	+	Island	SOX17	Body	No
Factor1	cg24718866	0.741068	3.78747e-22	6.8863e-21	DNA Methylation Data	chr2	25391274	-	Island	POMC	5'UTR	No
Factor1	cg05694245	0.740922	3.89741e-22	7.06052e-21	DNA Methylation Data	chr10	28034816	+	Island	MKX	TSS200	No
Factor1	cg05661282	0.74086	3.94455e-22	7.1114e-21	DNA Methylation Data	chr19	58220370	-	Island	ZNF154	5'UTR	No
Factor1	cg23018092	0.740848	3.95394e-22	7.1114e-21	DNA Methylation Data	chr5	126626364	+	Island	MEGF10	TSS200	Yes
Factor1	cg05223720	0.740799	3.99191e-22	7.15396e-21	DNA Methylation Data	chr7	71801793	+	Island	CALN1	5'UTR	No
Factor1	cg14353137	0.740774	4.01142e-22	7.16145e-21	DNA Methylation Data	chr8	67873799	-	Island			Yes
Factor1	cg00421139	0.740757	4.02473e-22	7.16145e-21	DNA Methylation Data	chr8	97172961	-	Island	GDF6	1stExon	No
Factor1	cg07078225	0.740527	4.20935e-22	7.46339e-21	DNA Methylation Data	chr12	52652377	-	Island			No
Factor1	cg16190732	0.740473	4.25382e-22	7.51559e-21	DNA Methylation Data	chr19	34113010	+	Island	CHST8	1stExon	Yes
Factor1	cg00462168	0.740324	4.37875e-22	7.70907e-21	DNA Methylation Data	chr15	79724794	-	Island	KIAA1024	TSS200	No
Factor1	cg11702639	0.740243	4.44838e-22	7.80417e-21	DNA Methylation Data	chr2	233285454	-	Island			No
Factor1	cg10922935	0.740164	4.51735e-22	7.89747e-21	DNA Methylation Data	chr17	78452048	+	Island			Yes
Factor1	cg18375860	0.740033	4.63402e-22	8.0732e-21	DNA Methylation Data	chr1	237205409	-	Island	RYR2	TSS1500	No
Factor1	cg22740700	0.73955	5.08986e-22	8.83657e-21	DNA Methylation Data	chr15	35047199	+	Island	GJD2	TSS1500	No
Factor1	cg04111064	0.73924	5.40451e-22	9.35037e-21	DNA Methylation Data	chr3	138666048	+	Island	FOXL2	TSS200	No
Factor1	cg26642655	0.738915	5.75517e-22	9.92271e-21	DNA Methylation Data	chr7	150864395	-	Island	GBX1	1stExon	Yes
Factor1	cg06831576	0.738879	5.79559e-22	9.95805e-21	DNA Methylation Data	chr16	62070086	+	Island	CDH8	TSS200	No
Factor1	cg15207742	0.738847	5.83171e-22	9.98581e-21	DNA Methylation Data	chr20	43438809	+	Island	RIMS4	Body	No
Factor1	cg09683350	0.73864	6.06902e-22	1.03567e-20	DNA Methylation Data	chr15	89914466	-	Island			No
Factor1	cg10617909	0.738488	6.2498e-22	1.06289e-20	DNA Methylation Data	chr5	180527697	+	Island			No
Factor1	cg21426003	0.738455	6.29039e-22	1.06617e-20	DNA Methylation Data	chr2	237076811	-	Island	GBX2	TSS200	No
Factor1	cg05965392	0.738421	6.33124e-22	1.06947e-20	DNA Methylation Data	chr8	53478624	-	Island	FAM150A	TSS1500	No
Factor1	cg20395701	0.738346	6.42401e-22	1.08148e-20	DNA Methylation Data	chr9	976802	-	Island	DMRT3	TSS200	No
Factor1	cg04543008	0.738193	6.61688e-22	1.11021e-20	DNA Methylation Data	chr11	71955332	+	Island	PHOX2A	TSS200	Yes
Factor1	cg02609127	0.737875	7.03386e-22	1.17623e-20	DNA Methylation Data	chr14	102026258	+	Island	DIO3	TSS1500	No
Factor1	cg06463958	0.737648	7.34761e-22	1.2246e-20	DNA Methylation Data	chr6	166582393	-	Island	T	TSS1500	Yes
Factor1	cg03117976	0.736944	8.412e-22	1.39734e-20	DNA Methylation Data	chr18	11149435	+	Island	FAM38B	TSS1500	Yes
Factor1	cg12106899	0.736897	8.48713e-22	1.40515e-20	DNA Methylation Data	chr16	6069069	-	Island	RBFOX1	TSS1500	No
Factor1	cg12343182	0.736845	8.57176e-22	1.41448e-20	DNA Methylation Data	chr20	43439387	+	Island	RIMS4	TSS1500	No
Factor1	cg02610222	0.736631	8.93082e-22	1.46888e-20	DNA Methylation Data	chr4	147560282	+	Island	POU4F2	1stExon	No
Factor1	cg04021697	0.736608	8.96974e-22	1.47045e-20	DNA Methylation Data	chr1	3567303	-	Island	WDR8	TSS1500	No
Factor1	cg14507560	0.736582	9.01556e-22	1.47313e-20	DNA Methylation Data	chr5	1882885	+	Island	IRX4	TSS200	No
Factor1	cg09686443	0.736272	9.56485e-22	1.55779e-20	DNA Methylation Data	chr3	126113658	+	Island	CCDC37	TSS200	Yes
Factor1	cg27331524	0.736233	9.63609e-22	1.5643e-20	DNA Methylation Data	chr7	116963193	+	Island	WNT2	Body	No
Factor1	cg13323701	0.736203	9.69245e-22	1.56836e-20	DNA Methylation Data	chr6	118228508	+	Island	SLC35F1	TSS200	No
Factor1	cg17391928	0.736096	9.89278e-22	1.59561e-20	DNA Methylation Data	chr5	128301230	+	Island	SLC27A6	5'UTR	Yes
Factor1	cg19197515	0.735938	1.0196e-21	1.63923e-20	DNA Methylation Data	chr4	122686430	+	Island	PP12613	Body	No
Factor1	cg01464835	0.735863	1.03427e-21	1.65748e-20	DNA Methylation Data	chr19	30016147	-	Island	VSTM2B	TSS1500	No
Factor1	cg02279670	0.735746	1.05761e-21	1.68948e-20	DNA Methylation Data	chr13	79177195	+	Island	POU4F1	Body	No
Factor1	cg15778437	0.735607	1.08601e-21	1.72931e-20	DNA Methylation Data	chr11	31839521	+	Island	PAX6	TSS200	No
Factor1	cg24319902	0.735461	1.11657e-21	1.77233e-20	DNA Methylation Data	chr8	41166990	-	Island	SFRP1	TSS200	Yes
Factor1	cg26248173	0.735428	1.12356e-21	1.77778e-20	DNA Methylation Data	chr1	166853578	-	Island			Yes
Factor1	cg13570101	0.73541	1.12739e-21	1.77822e-20	DNA Methylation Data	chr5	172661859	-	Island	NKX2-5	1stExon	No
Factor1	cg03692651	0.73514	1.18675e-21	1.86596e-20	DNA Methylation Data	chr19	22444593	-	Island			No
Factor1	cg13873813	0.735102	1.19542e-21	1.8737e-20	DNA Methylation Data	chr16	22825440	+	Island	HS3ST2	TSS1500	No
Factor1	cg14880499	0.734837	1.25711e-21	1.96132e-20	DNA Methylation Data	chr13	25745768	+	Island	FAM123A	1stExon	Yes
Factor1	cg18235050	0.734828	1.25917e-21	1.96132e-20	DNA Methylation Data	chr12	126676048	-	Island			No
Factor1	cg02010196	0.734566	1.32339e-21	2.05495e-20	DNA Methylation Data	chr5	146889275	+	Island			No
Factor1	cg16288089	0.734423	1.35982e-21	2.10498e-20	DNA Methylation Data	chr7	97361408	-	Island	TAC1	5'UTR	No
Factor1	cg01423964	0.733939	1.49036e-21	2.29994e-20	DNA Methylation Data	chr1	111217575	-	Island	KCNA3	1stExon	Yes
Factor1	cg04638468	0.733811	1.52686e-21	2.34902e-20	DNA Methylation Data	chr4	122686453	+	Island	TMEM155	TSS200	No
Factor1	cg18780412	0.733565	1.59927e-21	2.45286e-20	DNA Methylation Data	chr3	179755086	-	Island	PEX5L	TSS1500	No
Factor1	cg26938597	0.7335	1.61908e-21	2.47566e-20	DNA Methylation Data	chr18	44778021	-	Island			Yes
Factor1	cg20209308	0.732928	1.80348e-21	2.74825e-20	DNA Methylation Data	chr22	19137306	-	Island	GSC2	Body	No
Factor1	cg03932723	0.732913	1.80835e-21	2.74825e-20	DNA Methylation Data	chr11	63258523	+	Island	HRASLS5	1stExon	Yes
Factor1	cg15434569	0.732779	1.8546e-21	2.81e-20	DNA Methylation Data	chr10	105253716	+	Island	NEURL	TSS200	No
Factor1	cg04575395	0.732754	1.86336e-21	2.81474e-20	DNA Methylation Data	chr4	5892072	+	Island	CRMP1	Body	No
Factor1	cg05923687	0.732557	1.93345e-21	2.91182e-20	DNA Methylation Data	chr1	63795711	+	Island			Yes
Factor1	cg11430157	0.732491	1.95792e-21	2.93982e-20	DNA Methylation Data	chr6	118228869	+	Island	SLC35F1	5'UTR	Yes
Factor1	cg04553410	0.732333	2.01671e-21	3.01903e-20	DNA Methylation Data	chr7	150864885	-	Island	GBX1	TSS200	Yes
Factor1	cg17768491	0.732294	2.03156e-21	3.03217e-20	DNA Methylation Data	chr19	41018876	-	Island	SPTBN4	Body	Yes
Factor1	cg05362548	0.731329	2.43383e-21	3.62177e-20	DNA Methylation Data	chr8	11205166	-	Island	TDH	Body	No
Factor1	cg11823511	0.731228	2.48038e-21	3.68008e-20	DNA Methylation Data	chr1	91183697	+	Island	BARHL2	TSS1500	Yes
Factor1	cg03885271	0.731126	2.52806e-21	3.73974e-20	DNA Methylation Data	chr20	61637547	-	Island	BHLHE23	1stExon	No
Factor1	cg14638883	0.731023	2.57697e-21	3.80085e-20	DNA Methylation Data	chr6	166582201	+	Island	T	TSS200	Yes
Factor1	cg05091519	0.73095	2.6125e-21	3.84191e-20	DNA Methylation Data	chr11	31839552	-	Island	PAX6	TSS200	No
Factor1	cg25720804	0.730832	2.67051e-21	3.90915e-20	DNA Methylation Data	chr5	170736389	+	Island	TLX3	1stExon	Yes
Factor1	cg15292275	0.730825	2.67386e-21	3.90915e-20	DNA Methylation Data	chr13	109149011	+	Island			No
Factor1	cg01718116	0.730746	2.71364e-21	3.95574e-20	DNA Methylation Data	chr2	115919829	-	Island	DPP10	Body	No
Factor1	cg02377685	0.730165	3.02375e-21	4.38686e-20	DNA Methylation Data	chr7	150865060	-	Island	GBX1	TSS200	No
Factor1	cg14407420	0.730159	3.02693e-21	4.38686e-20	DNA Methylation Data	chr8	97172958	-	Island	GDF6	1stExon	No
Factor1	cg10865371	0.730101	3.05961e-21	4.4214e-20	DNA Methylation Data	chr16	6069017	+	Island	RBFOX1	TSS1500	No
Factor1	cg07682600	0.730057	3.0848e-21	4.44496e-20	DNA Methylation Data	chr5	180076168	-	Island	FLT4	Body	No
Factor1	cg02394955	0.729989	3.12401e-21	4.48852e-20	DNA Methylation Data	chr10	47083426	-	Island	PPYR1	TSS200	Yes
Factor1	cg13703871	0.729413	3.47638e-21	4.98048e-20	DNA Methylation Data	chr19	9473674	-	Island	ZNF177	TSS200	No
Factor1	cg20302133	0.729223	3.60107e-21	5.14438e-20	DNA Methylation Data	chr1	111217194	+	Island	KCNA3	1stExon	No
Factor1	cg01972751	0.729066	3.70685e-21	5.28042e-20	DNA Methylation Data	chr6	137814728	-	Island	OLIG3	1stExon	Yes
Factor1	cg07013734	0.728948	3.78893e-21	5.382e-20	DNA Methylation Data	chr11	101454683	+	Island	TRPC6	TSS200	No
Factor1	cg18991611	0.728647	4.0052e-21	5.67309e-20	DNA Methylation Data	chr8	49468828	+	Island			Yes
Factor1	cg08466792	0.72841	4.18472e-21	5.91062e-20	DNA Methylation Data	chr5	3603227	-	S_Shore			No
Factor1	cg02363805	0.728328	4.24794e-21	5.98302e-20	DNA Methylation Data	chr13	113764985	+	Island	F7	ExonBnd	No
Factor1	cg06895796	0.72813	4.40606e-21	6.18829e-20	DNA Methylation Data	chr5	1883948	+	Island	IRX4	5'UTR	Yes
Factor1	cg15467646	0.728107	4.42469e-21	6.19704e-20	DNA Methylation Data	chr1	22141014	-	Island	LDLRAD2	Body	No
Factor1	cg14317609	0.727983	4.52723e-21	6.32295e-20	DNA Methylation Data	chr9	36986006	+	Island	PAX5	Body	No
Factor1	cg20987924	0.727951	4.55367e-21	6.34216e-20	DNA Methylation Data	chr15	60296981	+	Island	FOXB1	5'UTR	Yes
Factor1	cg18401367	0.727794	4.68706e-21	6.49564e-20	DNA Methylation Data	chr5	176107201	+	Island			No
Factor1	cg11419506	0.727791	4.68985e-21	6.49564e-20	DNA Methylation Data	chr10	28034856	-	Island	MKX	TSS200	No
Factor1	cg26942943	0.727682	4.78441e-21	6.6083e-20	DNA Methylation Data	chr16	3096634	+	Island	MMP25	TSS200	Yes
Factor1	cg14247643	0.727649	4.81406e-21	6.63094e-20	DNA Methylation Data	chr5	80256369	-	Island	RASGRF2	TSS200	Yes
Factor1	cg14712186	0.727596	4.86092e-21	6.67709e-20	DNA Methylation Data	chr1	91184413	+	Island			Yes
Factor1	cg25684999	0.727311	5.1225e-21	7.01713e-20	DNA Methylation Data	chr10	23480803	-	Island	PTF1A	TSS1500	No
Factor1	cg25958283	0.727094	5.33024e-21	7.28175e-20	DNA Methylation Data	chr18	11752089	-	Island	GNAL	5'UTR	Yes
Factor1	cg07143083	0.726918	5.5046e-21	7.49946e-20	DNA Methylation Data	chr7	70597921	+	Island	WBSCR17	1stExon	No
Factor1	cg06962177	0.726452	5.99455e-21	8.12505e-20	DNA Methylation Data	chr1	63785946	-	Island			No
Factor1	cg09880551	0.726451	5.99628e-21	8.12505e-20	DNA Methylation Data	chr21	42218932	+	Island	DSCAM	1stExon	No
Factor1	cg14663510	0.726262	6.2066e-21	8.38729e-20	DNA Methylation Data	chr10	124895461	+	Island	HMX3	TSS200	No
Factor1	cg20172627	0.726117	6.37334e-21	8.58941e-20	DNA Methylation Data	chr2	25439110	-	Island			Yes
Factor1	cg00339556	0.72606	6.44013e-21	8.63316e-20	DNA Methylation Data	chr5	16180048	-	Island	2011-03-01	TSS200	No
Factor1	cg06913330	0.72606	6.44033e-21	8.63316e-20	DNA Methylation Data	chr4	2060313	+	Island	NAT8L	TSS1500	No
Factor1	cg18789958	0.726043	6.46002e-21	8.63639e-20	DNA Methylation Data	chr5	45695241	+	N_Shore	HCN1	Body	No
Factor1	cg22868282	0.725881	6.65361e-21	8.87148e-20	DNA Methylation Data	chr12	47224954	+	Island			Yes
Factor1	cg21306240	0.72577	6.78943e-21	9.0285e-20	DNA Methylation Data	chr1	38230845	+	Island	EPHA10	TSS200	No
Factor1	cg12800762	0.725663	6.92301e-21	9.18171e-20	DNA Methylation Data	chr5	169064311	+	Island	DOCK2	5'UTR	Yes
Factor1	cg20910102	0.725489	7.1469e-21	9.45357e-20	DNA Methylation Data	chr8	61194077	-	Island	CA8	TSS200	Yes
Factor1	cg21463349	0.725474	7.16633e-21	9.45426e-20	DNA Methylation Data	chr2	119600948	-	Island	EN1	Body	Yes
Factor1	cg02317400	0.725367	7.3073e-21	9.61487e-20	DNA Methylation Data	chr10	135050345	+	Island	VENTX	TSS1500	Yes
Factor1	cg25722465	0.725281	7.42239e-21	9.74067e-20	DNA Methylation Data	chr4	55991701	+	Island	KDR	1stExon	Yes
Factor1	cg19669107	0.725013	7.79319e-21	1.02005e-19	DNA Methylation Data	chr5	40681721	+	Island	PTGER4	Body	No
Factor1	cg05383947	0.724973	7.85031e-21	1.02484e-19	DNA Methylation Data	chr19	22469242	-	N_Shore	ZNF729	TSS200	No
Factor1	cg04347874	0.724834	8.05016e-21	1.0482e-19	DNA Methylation Data	chr14	36987408	+	Island	NKX2-1	Body	No
Factor1	cg13933835	0.724716	8.22432e-21	1.06809e-19	DNA Methylation Data	chr2	98963440	+	Island	CNGA3	5'UTR	No
Factor1	cg03963198	0.724675	8.28529e-21	1.07322e-19	DNA Methylation Data	chr5	1882871	+	Island	IRX4	5'UTR	No
Factor1	cg09635053	0.724227	8.98716e-21	1.16113e-19	DNA Methylation Data	chr16	1031944	+	Island	SOX8	1stExon	Yes
Factor1	cg14200170	0.72416	9.09668e-21	1.16932e-19	DNA Methylation Data	chr18	905252	-	Island	ADCYAP1	5'UTR	No
Factor1	cg25433624	0.72416	9.09728e-21	1.16932e-19	DNA Methylation Data	chr20	37435119	+	Island	PPP1R16B	5'UTR	Yes
Factor1	cg00552235	0.724097	9.20018e-21	1.17951e-19	DNA Methylation Data	chr7	100943163	+	OpenSea			No
Factor1	cg19288904	0.724082	9.22652e-21	1.17986e-19	DNA Methylation Data	chr15	98836248	+	OpenSea			No
Factor1	cg01783070	0.72345	1.03423e-20	1.31917e-19	DNA Methylation Data	chr20	21686293	+	Island	PAX1	TSS200	Yes
Factor1	cg21174533	0.723305	1.06167e-20	1.35072e-19	DNA Methylation Data	chr14	102026555	+	Island	DIO3	TSS1500	No
Factor1	cg06333957	0.72329	1.06441e-20	1.35077e-19	DNA Methylation Data	chr20	50721551	+	Island	ZFP64	Body	No
Factor1	cg10391906	0.722967	1.12835e-20	1.4283e-19	DNA Methylation Data	chr19	1753640	-	Island	ONECUT3	TSS200	No
Factor1	cg08793877	0.722505	1.22613e-20	1.54815e-19	DNA Methylation Data	chr2	71115994	+	Island			No
Factor1	cg08328777	0.722432	1.24215e-20	1.56442e-19	DNA Methylation Data	chr15	45422004	+	Island	DUOX1	TSS200	Yes
Factor1	cg09671258	0.722346	1.26161e-20	1.58493e-19	DNA Methylation Data	chr1	180202530	+	Island	LHX4	Body	No
Factor1	cg19807257	0.722203	1.29446e-20	1.62213e-19	DNA Methylation Data	chr1	46951354	-	Island			No
Factor1	cg04899175	0.721953	1.35382e-20	1.69228e-19	DNA Methylation Data	chr12	117798748	-	Island	NOS1	5'UTR	No
Factor1	cg12518442	0.721787	1.39453e-20	1.73882e-19	DNA Methylation Data	chr20	55841906	-	S_Shore	BMP7	TSS200	No
Factor1	cg03109827	0.721739	1.40664e-20	1.74956e-19	DNA Methylation Data	chr10	133110349	-	Island	TCERG1L	TSS1500	No
Factor1	cg12039072	0.721677	1.42229e-20	1.76463e-19	DNA Methylation Data	chr5	1887307	-	Island	CTD-2194D22.4	TSS200	No
Factor1	cg06778755	0.721559	1.45268e-20	1.79787e-19	DNA Methylation Data	chr15	79383151	-	Island	RASGRF1	1stExon	Yes
Factor1	cg26472133	0.721404	1.49371e-20	1.84005e-19	DNA Methylation Data	chr7	156797104	+	Island			No
Factor1	cg27085741	0.721402	1.49412e-20	1.84005e-19	DNA Methylation Data	chr7	143042741	-	Island	CLCN1	Body	Yes
Factor1	cg07469402	0.721183	1.55379e-20	1.90884e-19	DNA Methylation Data	chr12	45444767	+	Island	DBX2	1stExon	Yes
Factor1	cg25290445	0.721138	1.56621e-20	1.91937e-19	DNA Methylation Data	chr1	65991182	+	Island	LEPR	TSS200	No
Factor1	cg20477644	0.721053	1.59037e-20	1.94422e-19	DNA Methylation Data	chr18	11752076	-	Island	GNAL	5'UTR	Yes
Factor1	cg10740902	0.721006	1.60361e-20	1.95562e-19	DNA Methylation Data	chr4	55991683	-	Island	KDR	1stExon	Yes
Factor1	cg01395723	0.720968	1.61465e-20	1.9643e-19	DNA Methylation Data	chr5	113696634	-	Island	KCNN2	TSS1500	No
Factor1	cg26132774	0.72061	1.72104e-20	2.08865e-19	DNA Methylation Data	chr13	79170146	-	Island			Yes
Factor1	cg20985450	0.719979	1.92571e-20	2.33137e-19	DNA Methylation Data	chr13	100621382	+	Island	ZIC5	Body	No
Factor1	cg25970832	0.719784	1.99348e-20	2.40759e-19	DNA Methylation Data	chr18	28621651	-	Island	DSC3	Body	No
Factor1	cg05099508	0.719548	2.07888e-20	2.50468e-19	DNA Methylation Data	chr10	22634432	-	Island	SPAG6	1stExon	Yes
Factor1	cg25115993	0.719373	2.14415e-20	2.5771e-19	DNA Methylation Data	chr6	150285475	+	Island	ULBP1	Body	Yes
Factor1	cg17202313	0.719262	2.18686e-20	2.62213e-19	DNA Methylation Data	chr3	181444989	+	Island	SOX2OT	Body	No
Factor1	cg15090005	0.719003	2.28958e-20	2.73873e-19	DNA Methylation Data	chr1	10058068	+	Island	RBP7	Body	No
Factor1	cg09892426	0.71883	2.36077e-20	2.81715e-19	DNA Methylation Data	chr1	241587493	-	N_Shore			Yes
Factor1	cg27032232	0.718701	2.41532e-20	2.87307e-19	DNA Methylation Data	chr7	153584609	-	Island	DPP6	1stExon	No
Factor1	cg21053831	0.718692	2.41912e-20	2.87307e-19	DNA Methylation Data	chr18	4455512	+	Island			Yes
Factor1	cg21784917	0.718474	2.51402e-20	2.97869e-19	DNA Methylation Data	chr7	79084038	-	S_Shore	MAGI2	TSS1500	No
Factor1	cg10741025	0.71833	2.5786e-20	3.04799e-19	DNA Methylation Data	chr14	37132665	+	Island	PAX9	Body	Yes
Factor1	cg21185289	0.718161	2.65655e-20	3.13273e-19	DNA Methylation Data	chr2	74743437	-	Island	TLX2	3'UTR	No
Factor1	cg00309582	0.718107	2.68234e-20	3.15569e-19	DNA Methylation Data	chr20	55841925	-	S_Shore	BMP7	TSS1500	No
Factor1	cg06382344	0.717959	2.75301e-20	3.23124e-19	DNA Methylation Data	chr2	162280519	+	Island	TBR1	Body	Yes
Factor1	cg26142412	0.717726	2.8686e-20	3.35901e-19	DNA Methylation Data	chr11	20185077	-	Island			No
Factor1	cg09495418	0.717687	2.88833e-20	3.37214e-19	DNA Methylation Data	chr15	51634039	-	Island	GLDN	1stExon	Yes
Factor1	cg19544662	0.717677	2.8933e-20	3.37214e-19	DNA Methylation Data	chr2	88752056	-	Island	FOXI3	TSS200	No
Factor1	cg19923650	0.717409	3.03305e-20	3.5268e-19	DNA Methylation Data	chr5	172659730	-	Island	NKX2-5	3'UTR	No
Factor1	cg07239363	0.71737	3.05375e-20	3.54263e-19	DNA Methylation Data	chr19	54926434	-	N_Shore	TTYH1	TSS200	No
Factor1	cg10471437	0.717199	3.14687e-20	3.64221e-19	DNA Methylation Data	chr16	28074462	-	Island	GSG1L	1stExon	Yes
Factor1	cg10254000	0.717157	3.17035e-20	3.66091e-19	DNA Methylation Data	chr22	19748378	+	N_Shore	TBX1	Body	Yes
Factor1	cg25670330	0.717025	3.24448e-20	3.73788e-19	DNA Methylation Data	chr3	138665984	+	Island	FOXL2	TSS200	No
Factor1	cg06897927	0.717006	3.25555e-20	3.7411e-19	DNA Methylation Data	chr10	124895500	-	Island	HMX3	TSS200	No
Factor1	cg24654765	0.716994	3.26224e-20	3.7411e-19	DNA Methylation Data	chr5	1887193	-	Island	CTD-2194D22.4	TSS1500	No
Factor1	cg15685693	0.716949	3.2882e-20	3.76224e-19	DNA Methylation Data	chr7	70597351	+	Island	WBSCR17	TSS200	No
Factor1	cg02332982	0.716904	3.31394e-20	3.78303e-19	DNA Methylation Data	chr12	45444420	-	Island	DBX2	1stExon	Yes
Factor1	cg21899596	0.71683	3.35712e-20	3.8236e-19	DNA Methylation Data	chr4	57522493	-	Island	HOPX	1stExon	Yes
Factor1	cg19274890	0.716772	3.39178e-20	3.8543e-19	DNA Methylation Data	chr7	153584042	-	Island	DPP6	TSS200	No
Factor1	cg21928701	0.716724	3.42027e-20	3.87786e-19	DNA Methylation Data	chr19	822086	+	Island	LPPR3	TSS200	Yes
Factor1	cg07596209	0.716667	3.45471e-20	3.90805e-19	DNA Methylation Data	chr1	14026618	-	Island	PRDM2	TSS200	No
Factor1	cg08812555	0.716383	3.63083e-20	4.098e-19	DNA Methylation Data	chr10	54074788	+	Island	DKK1	Body	No
Factor1	cg08047907	0.716012	3.87424e-20	4.36288e-19	DNA Methylation Data	chr1	169396858	-	Island	C1orf114	TSS200	Yes
Factor1	cg02797548	0.71583	3.99944e-20	4.49375e-19	DNA Methylation Data	chr3	27763266	-	Island	EOMES	1stExon	No
Factor1	cg16624692	0.715771	4.04098e-20	4.53025e-19	DNA Methylation Data	chr11	65601301	+	Island	SNX32	TSS200	No
Factor1	cg07849944	0.715568	4.18674e-20	4.68315e-19	DNA Methylation Data	chr16	6623738	-	OpenSea	A2BP1	5'UTR	No
Factor1	cg16732616	0.715483	4.24884e-20	4.74201e-19	DNA Methylation Data	chr1	50886782	-	Island	DMRTA2	Body	No
Factor1	cg17712694	0.71539	4.3181e-20	4.80858e-19	DNA Methylation Data	chr5	16180068	-	Island	2011-03-01	TSS200	No
Factor1	cg24843474	0.715074	4.56243e-20	5.06002e-19	DNA Methylation Data	chr1	241520598	-	Island	RGS7	TSS200	No
Factor1	cg27615388	0.715072	4.56414e-20	5.06002e-19	DNA Methylation Data	chr5	63257092	-	Island	HTR1A	1stExon	No
Factor1	cg10281741	0.714909	4.69555e-20	5.1942e-19	DNA Methylation Data	chr9	95947164	-	Island	WNK2	TSS200	No
Factor1	cg12474159	0.714762	4.81686e-20	5.31662e-19	DNA Methylation Data	chr1	241587550	-	N_Shore			Yes
Factor1	cg19580752	0.714747	4.82933e-20	5.31864e-19	DNA Methylation Data	chr10	135050355	+	Island	VENTX	TSS1500	Yes
Factor1	cg10723962	0.71469	4.87807e-20	5.36052e-19	DNA Methylation Data	chr6	26240782	+	Island	HIST1H4F	1stExon	No
Factor1	cg13765939	0.714565	4.98452e-20	5.46548e-19	DNA Methylation Data	chr22	27053250	+	Island	MIAT	TSS1500	Yes
Factor1	cg02763101	0.71449	5.04986e-20	5.52501e-19	DNA Methylation Data	chr19	56904945	+	Island	ZNF582	TSS200	No
Factor1	cg02625102	0.714388	5.13997e-20	5.61132e-19	DNA Methylation Data	chr5	80256351	-	Island	RASGRF2	TSS200	Yes
Factor1	cg16552945	0.714309	5.21108e-20	5.67656e-19	DNA Methylation Data	chr16	330732	-	Island	ARHGDIG	1stExon	No
Factor1	cg21383810	0.71406	5.44072e-20	5.91383e-19	DNA Methylation Data	chr12	65515470	-	Island	WIF1	TSS1500	No
Factor1	cg10356908	0.713988	5.50978e-20	5.9759e-19	DNA Methylation Data	chr20	55205797	+	Island	TFAP2C	Body	No
Factor1	cg19206040	0.713783	5.7089e-20	6.17847e-19	DNA Methylation Data	chr1	37500441	-	Island	GRIK3	TSS1500	No
Factor1	cg17164063	0.713762	5.72973e-20	6.18761e-19	DNA Methylation Data	chr1	218330093	-	OpenSea			Yes
Factor1	cg15890274	0.713641	5.85008e-20	6.30396e-19	DNA Methylation Data	chr11	65601265	+	Island	SNX32	TSS200	No
Factor1	cg08886973	0.713572	5.92112e-20	6.36679e-19	DNA Methylation Data	chr6	166402416	+	Island	LOC441177	Body	No
Factor1	cg22040627	0.713307	6.19859e-20	6.65085e-19	DNA Methylation Data	chr17	6617030	-	Island	SLC13A5	TSS1500	No
Factor1	cg09010671	0.713266	6.24254e-20	6.68366e-19	DNA Methylation Data	chr13	79177763	+	Island	POU4F1	TSS200	Yes
Factor1	cg25723050	0.713064	6.46354e-20	6.9055e-19	DNA Methylation Data	chr1	224804222	-	Island	CNIH3	1stExon	Yes
Factor1	cg14564616	0.712973	6.56644e-20	7.00047e-19	DNA Methylation Data	chr5	1876337	+	Island			Yes
Factor1	cg23913421	0.712821	6.74007e-20	7.17029e-19	DNA Methylation Data	chr6	50674663	-	OpenSea			Yes
Factor1	cg09813525	0.712762	6.80865e-20	7.22787e-19	DNA Methylation Data	chr13	53420386	+	Island	PCDH8	1stExon	Yes
Factor1	cg00002719	0.712644	6.94918e-20	7.36142e-19	DNA Methylation Data	chr1	169396706	+	Island	C1orf114	TSS200	Yes
Factor1	cg08516516	0.712548	7.06491e-20	7.46819e-19	DNA Methylation Data	chr5	115152492	+	Island	CDO1	TSS200	No
Factor1	cg15708153	0.712497	7.12707e-20	7.51801e-19	DNA Methylation Data	chr19	56879554	+	Island	ZNF542	TSS200	No
Factor1	cg06911121	0.712376	7.27766e-20	7.66069e-19	DNA Methylation Data	chr12	114847164	+	Island	TBX5	TSS1500	No
Factor1	cg15262242	0.712273	7.40649e-20	7.77992e-19	DNA Methylation Data	chr17	47301741	-	Island	PHOSPHO1	Body	Yes
Factor1	cg25204948	0.712084	7.65139e-20	8.02033e-19	DNA Methylation Data	chr5	71015403	+	Island	CARTPT	Body	No
Factor1	cg15057061	0.712024	7.73064e-20	8.08644e-19	DNA Methylation Data	chr3	181437299	-	Island	SOX2OT	Body	Yes
Factor1	cg08234308	0.711729	8.13292e-20	8.48948e-19	DNA Methylation Data	chr1	65991176	+	Island	LEPR	5'UTR	No
Factor1	cg17566517	0.711419	8.57724e-20	8.93462e-19	DNA Methylation Data	chr12	108238234	+	Island			Yes
Factor1	cg20109541	0.7114	8.6049e-20	8.9448e-19	DNA Methylation Data	chr3	87040082	+	Island	VGLL3	5'UTR	No
Factor1	cg10297191	0.711372	8.64525e-20	8.9681e-19	DNA Methylation Data	chr6	46620661	+	Island	CYP39A1	TSS200	Yes
Factor1	cg13985726	0.711339	8.69491e-20	9.00094e-19	DNA Methylation Data	chr5	128301185	-	Island	SLC27A6	TSS200	Yes
Factor1	cg26381364	0.711209	8.89037e-20	9.18427e-19	DNA Methylation Data	chr12	103889772	+	Island	C12orf42	TSS200	No
Factor1	cg14817655	0.711028	9.16972e-20	9.4456e-19	DNA Methylation Data	chr4	188916724	-	Island	ZFP42	TSS200	No
Factor1	cg08694680	0.711021	9.18112e-20	9.4456e-19	DNA Methylation Data	chr19	1754700	+	Island	ONECUT3	1stExon	Yes
Factor1	cg08843809	0.710959	9.2795e-20	9.52721e-19	DNA Methylation Data	chr17	6679484	-	Island	FBXO39	TSS200	Yes
Factor1	cg22963915	0.710896	9.38034e-20	9.611e-19	DNA Methylation Data	chr19	3785855	+	Island	MATK	5'UTR	No
Factor1	cg23687000	0.710817	9.50726e-20	9.72112e-19	DNA Methylation Data	chr21	38071673	+	Island	SIM2	TSS1500	Yes
Factor1	cg01263386	0.710539	9.96928e-20	1.01727e-18	DNA Methylation Data	chr19	47933586	+	Island	SLC8A2	Body	No
Factor1	cg23027574	0.710488	1.00568e-19	1.02411e-18	DNA Methylation Data	chr6	30043194	-	Island	RNF39	1stExon	No
Factor1	cg10799055	0.710476	1.00772e-19	1.02411e-18	DNA Methylation Data	chr6	27725188	+	OpenSea			No
Factor1	cg16174370	0.710361	1.02768e-19	1.04227e-18	DNA Methylation Data	chr9	95947149	-	Island	WNK2	TSS200	No
Factor1	cg09442654	0.710342	1.03109e-19	1.04361e-18	DNA Methylation Data	chr8	53477881	-	Island	FAM150A	5'UTR	No
Factor1	cg12538248	0.710179	1.06012e-19	1.07083e-18	DNA Methylation Data	chr8	61194072	-	Island	CA8	TSS200	Yes
Factor1	cg15133018	0.709941	1.10402e-19	1.11292e-18	DNA Methylation Data	chr18	56932872	+	Island			No
Factor1	cg18081940	0.709883	1.11489e-19	1.12162e-18	DNA Methylation Data	chr1	154475173	+	Island	TDRD10	5'UTR	Yes
Factor1	cg08641866	0.70979	1.13264e-19	1.13718e-18	DNA Methylation Data	chr1	1141790	-	Island	TNFRSF18	1stExon	No
Factor1	cg26667205	0.709712	1.14773e-19	1.15003e-18	DNA Methylation Data	chr20	56803778	+	Island			Yes
Factor1	cg26777883	0.709563	1.17717e-19	1.17717e-18	DNA Methylation Data	chr8	688417	-	Island			No
Factor1	LOX	0.476842	6.03249e-10	1.85252e-06	Transcriptome Data
Factor1	PLOD2	0.470979	1.04106e-09	1.85252e-06	Transcriptome Data
Factor1	SLC5A3	0.470268	1.11151e-09	1.85252e-06	Transcriptome Data
Factor1	SPOCK1	0.46007	2.79666e-09	3.49583e-06	Transcriptome Data
Factor1	CTHRC1	0.453601	4.94466e-09	4.34003e-06	Transcriptome Data
Factor1	TRIB3	0.453005	5.20803e-09	4.34003e-06	Transcriptome Data
Factor1	STEAP3	0.442751	1.2525e-08	8.94643e-06	Transcriptome Data
Factor1	PRKAG2	0.441047	1.44515e-08	9.03222e-06	Transcriptome Data
Factor1	C5orf46	0.437827	1.88968e-08	1.04982e-05	Transcriptome Data
Factor1	ENPP5	-0.432027	3.04182e-08	1.52091e-05	Transcriptome Data
Factor1	MLLT11	0.430011	3.58176e-08	1.62807e-05	Transcriptome Data
Factor1	FKBP10	0.42817	4.15434e-08	1.6884e-05	Transcriptome Data
Factor1	EMX2	-0.427483	4.38983e-08	1.6884e-05	Transcriptome Data
Factor1	SRXN1	0.425297	5.22674e-08	1.86669e-05	Transcriptome Data
Factor1	PYCR1	0.418782	8.72963e-08	2.90988e-05	Transcriptome Data
Factor1	GOLSYN	0.417894	9.35376e-08	2.92305e-05	Transcriptome Data
Factor1	NAT8B	-0.414871	1.18156e-07	3.47516e-05	Transcriptome Data
Factor1	NAT8	-0.410689	1.62639e-07	3.80659e-05	Transcriptome Data
Factor1	FLJ22536	0.410547	1.64394e-07	3.80659e-05	Transcriptome Data
Factor1	TPST2	0.410103	1.70027e-07	3.80659e-05	Transcriptome Data
Factor1	CPT2	-0.410088	1.7022e-07	3.80659e-05	Transcriptome Data
Factor1	ALDH1B1	-0.409645	1.76022e-07	3.80659e-05	Transcriptome Data
Factor1	ASNS	0.40943	1.78906e-07	3.80659e-05	Transcriptome Data
Factor1	ITPKA	0.409151	1.82716e-07	3.80659e-05	Transcriptome Data
Factor1	FXYD2	-0.408018	1.99004e-07	3.90563e-05	Transcriptome Data
Factor1	SLC47A1	-0.407747	2.03093e-07	3.90563e-05	Transcriptome Data
Factor1	POLR2H	0.406705	2.1961e-07	4.06686e-05	Transcriptome Data
Factor1	SLC22A2	-0.40615	2.28923e-07	4.08792e-05	Transcriptome Data
Factor1	IL1R2	0.404003	2.68623e-07	4.3859e-05	Transcriptome Data
Factor1	SCG2	0.403966	2.69368e-07	4.3859e-05	Transcriptome Data
Factor1	PDGFRL	0.403839	2.71926e-07	4.3859e-05	Transcriptome Data
Factor1	ENDOG	-0.401765	3.17004e-07	4.95319e-05	Transcriptome Data
Factor1	CCL20	0.400324	3.52413e-07	5.22674e-05	Transcriptome Data
Factor1	MRPS6	0.400209	3.55418e-07	5.22674e-05	Transcriptome Data
Factor1	BACE2	0.398002	4.17602e-07	5.96574e-05	Transcriptome Data
Factor1	PTH1R	-0.391123	6.8516e-07	9.51611e-05	Transcriptome Data
Factor1	SPINK5L3	0.388569	8.21148e-07	0.000110966	Transcriptome Data
Factor1	SHC1	0.387887	8.61585e-07	0.000113366	Transcriptome Data
Factor1	ARL4C	0.387145	9.07709e-07	0.000116373	Transcriptome Data
Factor1	SLC7A1	0.386365	9.58768e-07	0.000119846	Transcriptome Data
Factor1	LGALS1	0.385487	1.01952e-06	0.000124331	Transcriptome Data
Factor1	C1QL1	0.382853	1.2245e-06	0.000144335	Transcriptome Data
Factor1	TFAP2A	0.382656	1.24128e-06	0.000144335	Transcriptome Data
Factor1	SLC15A4	0.380431	1.44716e-06	0.00016445	Transcriptome Data
Factor1	LOC441453	-0.378755	1.62326e-06	0.000180362	Transcriptome Data
Factor1	ZRANB2	0.378097	1.69778e-06	0.000180977	Transcriptome Data
Factor1	MGST2	-0.378068	1.70118e-06	0.000180977	Transcriptome Data
Factor1	STK39	0.377206	1.80394e-06	0.00018791	Transcriptome Data
Factor1	CALU	0.376097	1.94494e-06	0.000198464	Transcriptome Data
Factor1	KL	-0.375321	2.04973e-06	0.000204973	Transcriptome Data
Factor1	CBARA1	-0.374713	2.13557e-06	0.000209369	Transcriptome Data
Factor1	C9orf75	-0.374261	2.20162e-06	0.000209797	Transcriptome Data
Factor1	SLC5A10	-0.373955	2.24732e-06	0.000209797	Transcriptome Data
Factor1	TMEM125	-0.373833	2.26581e-06	0.000209797	Transcriptome Data
Factor1	PON2	0.373524	2.31335e-06	0.000210305	Transcriptome Data
Factor1	LOC100129034	-0.372857	2.41922e-06	0.000216002	Transcriptome Data
Factor1	SLC27A2	-0.371569	2.63682e-06	0.0002313	Transcriptome Data
Factor1	MYL3	-0.370153	2.89738e-06	0.0002456	Transcriptome Data
Factor1	ITGB1BP1	0.370149	2.89809e-06	0.0002456	Transcriptome Data
Factor1	SLC25A37	0.369701	2.98545e-06	0.000248788	Transcriptome Data
Factor1	NUPR1	0.369212	3.08372e-06	0.000252764	Transcriptome Data
Factor1	BBOX1	-0.368656	3.19936e-06	0.000258013	Transcriptome Data
Factor1	FRMD3	-0.3683	3.27544e-06	0.000259955	Transcriptome Data
Factor1	C5orf62	0.36734	3.48913e-06	0.000272589	Transcriptome Data
Factor1	ARHGAP24	-0.367061	3.55379e-06	0.000273183	Transcriptome Data
Factor1	ZFAND2A	0.366839	3.60601e-06	0.000273183	Transcriptome Data
Factor1	P8	0.365424	3.95623e-06	0.000291414	Transcriptome Data
Factor1	C9orf5	-0.365397	3.96322e-06	0.000291414	Transcriptome Data
Factor1	APM-1	0.365048	4.05445e-06	0.0002938	Transcriptome Data
Factor1	KCNK5	-0.362124	4.90248e-06	0.000350177	Transcriptome Data
Factor1	FTCD	-0.361424	5.12895e-06	0.000361193	Transcriptome Data
Factor1	UBE2C	0.360138	5.57142e-06	0.000386904	Transcriptome Data
Factor1	ZBTB7C	0.358361	6.24264e-06	0.000426822	Transcriptome Data
Factor1	CTSF	-0.358176	6.31696e-06	0.000426822	Transcriptome Data
Factor1	ABP1	-0.357777	6.4796e-06	0.000431973	Transcriptome Data
Factor1	FLRT3	-0.357183	6.72897e-06	0.000442695	Transcriptome Data
Factor1	FHL2	0.3565	7.02727e-06	0.000456316	Transcriptome Data
Factor1	TMEM100	0.355052	7.70129e-06	0.000493673	Transcriptome Data
Factor1	LOC729406	0.354424	8.01229e-06	0.000507107	Transcriptome Data
Factor1	TUBB3	0.352638	8.96327e-06	0.000560204	Transcriptome Data
Factor1	KDELR3	0.352254	9.18094e-06	0.000566725	Transcriptome Data
Factor1	STOM	-0.351733	9.48459e-06	0.000575793	Transcriptome Data
Factor1	NEB	0.351609	9.55817e-06	0.000575793	Transcriptome Data
Factor1	STXBP6	0.351231	9.78593e-06	0.000578239	Transcriptome Data
Factor1	TRIP13	0.351143	9.83971e-06	0.000578239	Transcriptome Data
Factor1	FNDC3B	0.350971	9.94571e-06	0.000578239	Transcriptome Data
Factor1	AQP1	-0.349999	1.05649e-05	0.000607181	Transcriptome Data
Factor1	TPD52	0.349506	1.08929e-05	0.000618913	Transcriptome Data
Factor1	SLC13A1	-0.348961	1.12664e-05	0.000632942	Transcriptome Data
Factor1	HPN	-0.348034	1.19299e-05	0.00066277	Transcriptome Data
Factor1	QSOX1	0.347628	1.22315e-05	0.000672059	Transcriptome Data
Factor1	DDX10	-0.347151	1.2596e-05	0.000684567	Transcriptome Data
Factor1	TSPYL3	-0.345786	1.36946e-05	0.000736271	Transcriptome Data
Factor1	NFE2L3	0.345245	1.4155e-05	0.000752926	Transcriptome Data
Factor1	TRIM9	0.344769	1.45724e-05	0.000766967	Transcriptome Data
Factor1	TMEM88	-0.344499	1.48137e-05	0.000769343	Transcriptome Data
Factor1	ST3GAL5	0.34411	1.51687e-05	0.000769343	Transcriptome Data
Factor1	PELI2	-0.343963	1.53051e-05	0.000769343	Transcriptome Data
Factor1	MYH10	-0.343928	1.5337e-05	0.000769343	Transcriptome Data
Factor1	IL6	0.343863	1.53978e-05	0.000769343	Transcriptome Data
Factor1	GFPT2	0.343602	1.56437e-05	0.000769343	Transcriptome Data
Factor1	SLC6A13	-0.343549	1.56946e-05	0.000769343	Transcriptome Data
Factor1	SLC22A11	-0.343044	1.61825e-05	0.000785558	Transcriptome Data
Factor1	DCTN3	-0.342553	1.66703e-05	0.000797106	Transcriptome Data
Factor1	GBA3	-0.342485	1.67392e-05	0.000797106	Transcriptome Data
Factor1	RGS17	0.341983	1.72549e-05	0.000811248	Transcriptome Data
Factor1	PPP1R14B	0.341832	1.74122e-05	0.000811248	Transcriptome Data
Factor1	KTELC1	0.341727	1.7523e-05	0.000811248	Transcriptome Data
Factor1	PTGS2	0.341255	1.80287e-05	0.000827004	Transcriptome Data
Factor1	TTPAL	0.340951	1.83611e-05	0.000834598	Transcriptome Data
Factor1	CES8	0.340202	1.92066e-05	0.000862591	Transcriptome Data
Factor1	SCD	0.340102	1.9322e-05	0.000862591	Transcriptome Data
Factor1	MAP7	-0.339859	1.96054e-05	0.000867494	Transcriptome Data
Factor1	FAM120A	-0.339549	1.99734e-05	0.000876026	Transcriptome Data
Factor1	CLEC3B	-0.338405	2.13858e-05	0.000929819	Transcriptome Data
Factor1	UPP1	0.337717	2.228e-05	0.000960346	Transcriptome Data
Factor1	VAMP2	-0.337234	2.29291e-05	0.000973632	Transcriptome Data
Factor1	FAM13A	0.337198	2.29777e-05	0.000973632	Transcriptome Data
Factor1	OGDHL	-0.336691	2.36787e-05	0.00099298	Transcriptome Data
Factor1	CA12	0.336583	2.38315e-05	0.00099298	Transcriptome Data
Factor1	FER1L4	0.336227	2.43392e-05	0.00100575	Transcriptome Data
Factor1	KLF2	-0.335963	2.4722e-05	0.0010132	Transcriptome Data
Factor1	GALNT11	-0.335239	2.5802e-05	0.00104886	Transcriptome Data
Factor1	ALDH8A1	-0.334158	2.74963e-05	0.00110872	Transcriptome Data
Factor1	KIAA0907	0.333914	2.7894e-05	0.00111576	Transcriptome Data
Factor1	PINK1	-0.333633	2.83581e-05	0.00112532	Transcriptome Data
Factor1	C5orf4	-0.33347	2.86292e-05	0.00112713	Transcriptome Data
Factor1	ZNF114	0.333312	2.88966e-05	0.00112877	Transcriptome Data
Factor1	AK3	-0.33259	3.01423e-05	0.00115934	Transcriptome Data
Factor1	HSDL2	-0.33259	3.01428e-05	0.00115934	Transcriptome Data
Factor1	GLT25D1	0.332341	3.05845e-05	0.00115986	Transcriptome Data
Factor1	LRRC1	-0.332321	3.06204e-05	0.00115986	Transcriptome Data
Factor1	SNORA61	0.331265	3.25639e-05	0.00122421	Transcriptome Data
Factor1	SLC25A44	-0.33019	3.46615e-05	0.00128566	Transcriptome Data
Factor1	LRP5	-0.330164	3.47129e-05	0.00128566	Transcriptome Data
Factor1	MARVELD3	-0.32903	3.70659e-05	0.00135722	Transcriptome Data
Factor1	PACSIN2	-0.328973	3.71877e-05	0.00135722	Transcriptome Data
Factor1	DHDH	-0.328619	3.7955e-05	0.00137518	Transcriptome Data
Factor1	SLC25A4	-0.328322	3.86113e-05	0.00138889	Transcriptome Data
Factor1	INHBE	0.327926	3.95009e-05	0.00141075	Transcriptome Data
Factor1	FLJ11235	-0.327737	3.99311e-05	0.001416	Transcriptome Data
Factor1	TREM1	0.327604	4.02387e-05	0.00141686	Transcriptome Data
Factor1	PHLDA3	0.325734	4.4785e-05	0.00156591	Transcriptome Data
Factor1	TPSAB1	-0.324296	4.86029e-05	0.0016876	Transcriptome Data
Factor1	IMPA2	-0.323633	5.0467e-05	0.00174024	Transcriptome Data
Factor1	TSPYL1	-0.322325	5.43385e-05	0.00186091	Transcriptome Data
Factor1	CXCL2	0.321664	5.6397e-05	0.00191827	Transcriptome Data
Factor1	SDPR	-0.321425	5.71627e-05	0.00193117	Transcriptome Data
Factor1	DACT2	-0.321206	5.78698e-05	0.00194194	Transcriptome Data
Factor1	PAFAH1B3	0.320296	6.0899e-05	0.00202997	Transcriptome Data
Factor1	EXOSC6	-0.319445	6.38653e-05	0.00210276	Transcriptome Data
Factor1	CLDN10	-0.319429	6.3924e-05	0.00210276	Transcriptome Data
Factor1	C11orf54	-0.319114	6.50548e-05	0.00212596	Transcriptome Data
Factor1	RBCK1	0.318968	6.55873e-05	0.00212596	Transcriptome Data
Factor1	ASPM	0.318881	6.59046e-05	0.00212596	Transcriptome Data
Factor1	NRBP2	0.31871	6.65374e-05	0.00213261	Transcriptome Data
Factor1	PRR15L	-0.318195	6.84697e-05	0.00215975	Transcriptome Data
Factor1	LOC440359	0.318146	6.86578e-05	0.00215975	Transcriptome Data
Factor1	CCDC14	0.31814	6.868e-05	0.00215975	Transcriptome Data
Factor1	STK32B	-0.317507	7.11351e-05	0.00222099	Transcriptome Data
Factor1	CNDP2	-0.317411	7.15158e-05	0.00222099	Transcriptome Data
Factor1	IRS2	0.317297	7.19683e-05	0.00222125	Transcriptome Data
Factor1	SAMD9L	-0.317016	7.30961e-05	0.00222441	Transcriptome Data
Factor1	ZNF471	-0.316943	7.33917e-05	0.00222441	Transcriptome Data
Factor1	AQP9	0.316807	7.39453e-05	0.00222441	Transcriptome Data
Factor1	OSMR	0.316731	7.42585e-05	0.00222441	Transcriptome Data
Factor1	MT1X	0.316627	7.46848e-05	0.00222441	Transcriptome Data
Factor1	BPHL	-0.316614	7.47403e-05	0.00222441	Transcriptome Data
Factor1	MTMR4	0.316404	7.5611e-05	0.00223701	Transcriptome Data
Factor1	PPAP2A	-0.316278	7.61377e-05	0.00223934	Transcriptome Data
Factor1	DOCK8	-0.315852	7.79475e-05	0.00227917	Transcriptome Data
Factor1	PODXL	-0.315735	7.84512e-05	0.00228056	Transcriptome Data
Factor1	HLA-G	-0.314538	8.37907e-05	0.00240906	Transcriptome Data
Factor1	TPSB2	-0.314449	8.42008e-05	0.00240906	Transcriptome Data
Factor1	NFIA	-0.314423	8.43172e-05	0.00240906	Transcriptome Data
Factor1	NPTX2	0.313765	8.74136e-05	0.00246953	Transcriptome Data
Factor1	ETV6	0.313763	8.74212e-05	0.00246953	Transcriptome Data
Factor1	FXYD6	-0.31337	8.93194e-05	0.00250897	Transcriptome Data
Factor1	IGFBP1	0.312798	9.2153e-05	0.00257411	Transcriptome Data
Factor1	DERL1	0.312618	9.30609e-05	0.00258503	Transcriptome Data
Factor1	TEK	-0.312363	9.43613e-05	0.00260585	Transcriptome Data
Factor1	FCGRT	-0.312268	9.4853e-05	0.00260585	Transcriptome Data
Factor1	GJB2	0.311758	9.75198e-05	0.00266214	Transcriptome Data
Factor1	MAP6D1	0.311674	9.79667e-05	0.00266214	Transcriptome Data
Factor1	KIF12	-0.311397	9.94508e-05	0.00268646	Transcriptome Data
Factor1	PLCL2	-0.311281	0.000100078	0.00268646	Transcriptome Data
Factor1	KIAA1644	0.311208	0.000100474	0.00268646	Transcriptome Data
Factor1	DFNA5	0.310737	0.000103071	0.00274126	Transcriptome Data
Factor1	CXCL1	0.31062	0.000103727	0.0027441	Transcriptome Data
Factor1	WFDC3	0.310112	0.000106613	0.00280561	Transcriptome Data
Factor1	TBC1D16	0.309818	0.000108318	0.00283554	Transcriptome Data
Factor1	RBPMS2	-0.309523	0.000110054	0.00285688	Transcriptome Data
Factor1	CIRBP	-0.309486	0.000110275	0.00285688	Transcriptome Data
Factor1	NPC1	0.309255	0.000111654	0.00286794	Transcriptome Data
Factor1	ERLIN2	-0.309222	0.00011185	0.00286794	Transcriptome Data
Factor1	HLF	-0.308521	0.000116147	0.00296294	Transcriptome Data
Factor1	REG1A	-0.308094	0.000118839	0.00301623	Transcriptome Data
Factor1	WDR91	0.30786	0.000120341	0.00303196	Transcriptome Data
Factor1	PFKFB4	0.307809	0.000120672	0.00303196	Transcriptome Data
Factor1	RUNX1	0.307658	0.000121647	0.00304119	Transcriptome Data
Factor1	SMTNL2	-0.307342	0.000123721	0.00307763	Transcriptome Data
Factor1	SLC3A1	-0.307235	0.000124433	0.00308003	Transcriptome Data
Factor1	AASDHPPT	-0.307083	0.000125449	0.00308927	Transcriptome Data
Factor1	MPZL2	-0.306994	0.000126042	0.00308927	Transcriptome Data
Factor1	LEF1	0.306682	0.000128159	0.00312583	Transcriptome Data
Factor1	ECHDC3	-0.305849	0.000133973	0.00325053	Transcriptome Data
Factor1	AIF1L	-0.305764	0.000134582	0.00325053	Transcriptome Data
Factor1	ARHGEF3	-0.305502	0.000136466	0.00325053	Transcriptome Data
Factor1	LOC644695	0.305475	0.000136662	0.00325053	Transcriptome Data
Factor1	NPEPL1	0.305464	0.000136748	0.00325053	Transcriptome Data
Factor1	HPS3	0.305392	0.000137271	0.00325053	Transcriptome Data
Factor1	PGAM2	0.305316	0.000137823	0.00325053	Transcriptome Data
Factor1	CHN2	-0.304807	0.000141596	0.00332386	Transcriptome Data
Factor1	SH3BGRL2	-0.304585	0.000143268	0.00334529	Transcriptome Data
Factor1	CENPV	-0.304509	0.000143848	0.00334529	Transcriptome Data
Factor1	MYLIP	-0.304255	0.000145793	0.00337483	Transcriptome Data
Factor1	FADS1	0.303489	0.000151811	0.00349707	Transcriptome Data
Factor1	PDPN	0.303407	0.000152472	0.00349707	Transcriptome Data
Factor1	CLDN23	-0.303286	0.000153442	0.00350324	Transcriptome Data
Factor1	PARM1	-0.303065	0.000155243	0.00352824	Transcriptome Data
Factor1	MSRA	-0.30188	0.000165214	0.00373038	Transcriptome Data
Factor1	EPHA4	-0.301832	0.000165629	0.00373038	Transcriptome Data
Factor1	PRKAB1	-0.30126	0.000170669	0.00381918	Transcriptome Data
Factor1	LMO4	-0.301212	0.000171099	0.00381918	Transcriptome Data
Factor1	ACSM2A	-0.300796	0.000174861	0.00388579	Transcriptome Data
Factor1	DNER	0.299538	0.0001867	0.00413053	Transcriptome Data
Factor1	HBD	-0.299344	0.000188599	0.0041394	Transcriptome Data
Factor1	ANK3	-0.299259	0.000189432	0.0041394	Transcriptome Data
Factor1	MOBKL2B	-0.299243	0.000189585	0.0041394	Transcriptome Data
Factor1	LRP2	-0.298207	0.00020005	0.00433061	Transcriptome Data
Factor1	LOC347292	0.298204	0.000200074	0.00433061	Transcriptome Data
Factor1	ZNF671	-0.297962	0.000202594	0.00436624	Transcriptome Data
Factor1	FREM2	-0.297517	0.000207306	0.00444863	Transcriptome Data
Factor1	SNORD99	0.297174	0.000211007	0.00448454	Transcriptome Data
Factor1	CAPNS1	-0.297136	0.000211426	0.00448454	Transcriptome Data
Factor1	SEMA4D	-0.297084	0.000211994	0.00448454	Transcriptome Data
Factor1	VPS37D	-0.297031	0.000212567	0.00448454	Transcriptome Data
Factor1	SLC39A5	-0.296818	0.000214909	0.00451427	Transcriptome Data
Factor1	TMED6	-0.296717	0.000216039	0.00451427	Transcriptome Data
Factor1	OPN3	0.296624	0.000217065	0.00451427	Transcriptome Data
Factor1	TOB1	-0.296578	0.000217588	0.00451427	Transcriptome Data
Factor1	PMP22	0.296352	0.000220128	0.00454811	Transcriptome Data
Factor1	SRPRB	0.295971	0.000224479	0.00461892	Transcriptome Data
Factor1	RHOB	-0.295868	0.000225666	0.00462431	Transcriptome Data
Factor1	SLCO2A1	-0.295753	0.000227002	0.0046327	Transcriptome Data
Factor1	TMEM158	0.295533	0.00022958	0.00466625	Transcriptome Data
Factor1	FAHD1	-0.295281	0.000232563	0.00469696	Transcriptome Data
Factor1	PEBP1	-0.295246	0.000232969	0.00469696	Transcriptome Data
Factor1	TECR	-0.29505	0.000235321	0.00471647	Transcriptome Data
Factor1	RAMP3	-0.295008	0.000235823	0.00471647	Transcriptome Data
Factor1	CUBN	-0.29479	0.000238472	0.00475018	Transcriptome Data
Factor1	TMEM43	0.294713	0.000239409	0.00475018	Transcriptome Data
Factor1	ZNF385B	-0.294497	0.000242069	0.00477241	Transcriptome Data
Factor1	HBG1	-0.294467	0.000242438	0.00477241	Transcriptome Data
Factor1	PIGR	-0.294011	0.000248146	0.00484743	Transcriptome Data
Factor1	LMBRD1	-0.294007	0.000248189	0.00484743	Transcriptome Data
Factor1	ZSCAN18	-0.293687	0.000252266	0.00490789	Transcriptome Data
Factor1	KIF13B	-0.293598	0.00025341	0.00491104	Transcriptome Data
Factor1	ZNF189	-0.293341	0.000256754	0.00495664	Transcriptome Data
Factor1	HRC	-0.29317	0.000258987	0.00498052	Transcriptome Data
Factor1	LOC728672	-0.293025	0.000260907	0.00499821	Transcriptome Data
Factor1	EFHD1	-0.292906	0.00026248	0.00500916	Transcriptome Data
Factor1	CAPN5	-0.292617	0.00026636	0.00505899	Transcriptome Data
Factor1	CYP4X1	-0.292504	0.000267893	0.00505899	Transcriptome Data
Factor1	IL20RB	0.292487	0.000268126	0.00505899	Transcriptome Data
Factor1	NDRG2	-0.292328	0.000270285	0.00506711	Transcriptome Data
Factor1	RNF183	-0.292264	0.000271167	0.00506711	Transcriptome Data
Factor1	PSAT1	0.292233	0.000271597	0.00506711	Transcriptome Data
Factor1	PLEKHA9	0.292079	0.000273719	0.00507842	Transcriptome Data
Factor1	TGFBI	0.291986	0.000275011	0.00507842	Transcriptome Data
Factor1	TMEM49	0.291969	0.000275251	0.00507842	Transcriptome Data
Factor1	SLC2A1	0.291786	0.000277801	0.00510663	Transcriptome Data
Factor1	KANK3	-0.291653	0.00027968	0.00512234	Transcriptome Data
Factor1	CEP70	0.290971	0.000289468	0.00528226	Transcriptome Data
Factor1	AGXT2	-0.290722	0.000293122	0.00532948	Transcriptome Data
Factor1	CBX3	0.290361	0.0002985	0.00540761	Transcriptome Data
Factor1	SNTB1	0.290064	0.000302989	0.00545567	Transcriptome Data
Factor1	ACADM	-0.289983	0.000304219	0.00545567	Transcriptome Data
Factor1	FAM120AOS	-0.289969	0.000304426	0.00545567	Transcriptome Data
Factor1	BAIAP2	-0.289775	0.000307409	0.00548944	Transcriptome Data
Factor1	HDHD3	-0.289376	0.000313624	0.00558051	Transcriptome Data
Factor1	TUBA1C	0.289173	0.00031682	0.00560655	Transcriptome Data
Factor1	C1RL	0.289141	0.000317331	0.00560655	Transcriptome Data
Factor1	APCDD1L	0.289043	0.000318898	0.00560708	Transcriptome Data
Factor1	STX16	0.288999	0.000319603	0.00560708	Transcriptome Data
Factor1	EFHA1	-0.288697	0.000324461	0.0056724	Transcriptome Data
Factor1	PABPC1L	0.288483	0.000327945	0.00571333	Transcriptome Data
Factor1	COBL	-0.288237	0.000332007	0.00576402	Transcriptome Data
Factor1	KNTC1	0.288032	0.000335417	0.00578444	Transcriptome Data
Factor1	LOC647543	0.287918	0.000337322	0.00578444	Transcriptome Data
Factor1	CLDN3	-0.287911	0.000337445	0.00578444	Transcriptome Data
Factor1	DDAH1	-0.287846	0.000338527	0.00578444	Transcriptome Data
Factor1	KCNK1	0.28782	0.000338968	0.00578444	Transcriptome Data
Factor1	ACP5	-0.286891	0.000355008	0.0060228	Transcriptome Data
Factor1	NMB	0.286848	0.000355751	0.0060228	Transcriptome Data
Factor1	KLF9	-0.286803	0.00035655	0.0060228	Transcriptome Data
Factor1	FER1L3	0.286569	0.000360721	0.00607275	Transcriptome Data
Factor1	LEPREL1	0.286353	0.000364598	0.0061038	Transcriptome Data
Factor1	ACAT1	-0.28633	0.000365019	0.0061038	Transcriptome Data
Factor1	CA4	-0.286228	0.000366867	0.0061038	Transcriptome Data
Factor1	ANKRD36B	0.286196	0.000367449	0.0061038	Transcriptome Data
Factor1	ITPR1	0.285308	0.000383932	0.00635648	Transcriptome Data
Factor1	WWC1	-0.284947	0.00039084	0.0064495	Transcriptome Data
Factor1	SPIRE1	0.284512	0.000399294	0.00656734	Transcriptome Data
Factor1	PGM5	-0.28403	0.000408862	0.00670266	Transcriptome Data
Factor1	PLAUR	0.283956	0.000410355	0.00670515	Transcriptome Data
Factor1	GJA4	-0.283875	0.000412002	0.00671013	Transcriptome Data
Factor1	P4HB	0.283572	0.000418174	0.00678854	Transcriptome Data
Factor1	LOC642956	0.283227	0.000425303	0.00686834	Transcriptome Data
Factor1	BAMBI	-0.283201	0.000425837	0.00686834	Transcriptome Data
Factor1	LOC100132535	0.283024	0.000429538	0.0068954	Transcriptome Data
Factor1	HEATR2	0.282957	0.000430958	0.0068954	Transcriptome Data
Factor1	NFKBIZ	0.282862	0.000432963	0.0068954	Transcriptome Data
Factor1	FBP1	-0.282859	0.000433031	0.0068954	Transcriptome Data
Factor1	RAB40C	0.282632	0.000437858	0.00693935	Transcriptome Data
Factor1	SLC9A9	0.282599	0.000438567	0.00693935	Transcriptome Data
Factor1	SLC44A2	-0.282261	0.000445851	0.0070127	Transcriptome Data
Factor1	ZDHHC14	-0.282254	0.000446008	0.0070127	Transcriptome Data
Factor1	HOXD1	-0.282146	0.00044838	0.0070279	Transcriptome Data
Factor1	ZNF533	-0.282049	0.000450495	0.00703899	Transcriptome Data
Factor1	DDIT3	0.281578	0.000460951	0.00717992	Transcriptome Data
Factor1	METTL7A	-0.281264	0.000468046	0.00724798	Transcriptome Data
Factor1	C6orf108	-0.28124	0.000468606	0.00724798	Transcriptome Data
Factor1	BCYRN1	0.281111	0.000471547	0.00724798	Transcriptome Data
Factor1	PTAR1	-0.281088	0.000472073	0.00724798	Transcriptome Data
Factor1	ERBB2	-0.281066	0.000472568	0.00724798	Transcriptome Data
Factor1	SLC23A3	-0.280877	0.000476928	0.00728524	Transcriptome Data
Factor1	GAS6	-0.280823	0.000478185	0.00728524	Transcriptome Data
Factor1	STC2	0.280772	0.000479369	0.00728524	Transcriptome Data
Factor1	PEPD	-0.280649	0.000482235	0.00730659	Transcriptome Data
Factor1	RGS5	-0.280526	0.000485126	0.00731451	Transcriptome Data
Factor1	CYYR1	-0.280502	0.000485683	0.00731451	Transcriptome Data
Factor1	RNF19A	0.280235	0.000492002	0.00738742	Transcriptome Data
Factor1	CDC14B	-0.280059	0.000496228	0.00742857	Transcriptome Data
Factor1	COX4I2	-0.279989	0.000497897	0.0074313	Transcriptome Data
Factor1	C2orf55	-0.279676	0.000505491	0.00750251	Transcriptome Data
Factor1	MGC42367	-0.279574	0.000507996	0.00750251	Transcriptome Data
Factor1	FLJ31222	-0.279552	0.000508548	0.00750251	Transcriptome Data
Factor1	C12orf49	-0.279547	0.000508671	0.00750251	Transcriptome Data
Factor1	LOC132241	0.279345	0.000513656	0.00755376	Transcriptome Data
Factor1	CTSG	-0.27881	0.000527073	0.00772834	Transcriptome Data
Factor1	TNFSF12	-0.278689	0.000530162	0.00774254	Transcriptome Data
Factor1	DNASE2	0.27865	0.000531138	0.00774254	Transcriptome Data
Factor1	KIF20A	0.278462	0.000535967	0.00779022	Transcriptome Data
Factor1	ANKRA2	0.278159	0.000543851	0.0078819	Transcriptome Data
Factor1	EEF1AL7	-0.277952	0.000549272	0.00793745	Transcriptome Data
Factor1	SERPINE1	0.277835	0.000552363	0.00793949	Transcriptome Data
Factor1	SLCO3A1	-0.277752	0.000554583	0.00793949	Transcriptome Data
Factor1	MIR21	0.27772	0.000555423	0.00793949	Transcriptome Data
Factor1	HBG2	-0.277707	0.000555764	0.00793949	Transcriptome Data
Factor1	AURKA	0.277562	0.000559644	0.00796246	Transcriptome Data
Factor1	CXCL5	0.277528	0.000560557	0.00796246	Transcriptome Data
Factor1	SLC22A12	-0.277403	0.000563927	0.00798763	Transcriptome Data
Factor1	TFG	0.277274	0.000567442	0.00801472	Transcriptome Data
Factor1	NEBL	-0.277197	0.000569528	0.00801622	Transcriptome Data
Factor1	MRPS17	0.277147	0.000570883	0.00801622	Transcriptome Data
Factor1	UGDH	0.277094	0.000572358	0.00801622	Transcriptome Data
Factor1	CXCL6	0.276868	0.000578569	0.00808058	Transcriptome Data
Factor1	RGS20	0.276162	0.000598422	0.00832021	Transcriptome Data
Factor1	PTHLH	0.276139	0.000599055	0.00832021	Transcriptome Data
Factor1	HTATIP2	0.275674	0.000612489	0.00848323	Transcriptome Data
Factor1	MYOF	0.275353	0.000621907	0.00858987	Transcriptome Data
Factor1	HIST2H2AC	0.274934	0.000634424	0.00873862	Transcriptome Data
Factor1	TIMP3	-0.274839	0.000637283	0.00875389	Transcriptome Data
Factor1	CP	0.274476	0.000648362	0.00888167	Transcriptome Data
Factor1	CRY2	-0.274148	0.000658503	0.00899595	Transcriptome Data
Factor1	M6PRBP1	0.274029	0.000662228	0.00899986	Transcriptome Data
Factor1	DHRS4	-0.273955	0.000664544	0.00899986	Transcriptome Data
Factor1	LGALS2	-0.273883	0.00066681	0.00899986	Transcriptome Data
Factor1	AFAP1L2	-0.27386	0.000667556	0.00899986	Transcriptome Data
Factor1	SEMA3B	0.273819	0.000668848	0.00899986	Transcriptome Data
Factor1	RAB17	-0.273795	0.00066959	0.00899986	Transcriptome Data
Factor1	ALDH1A1	-0.273738	0.000671413	0.00900018	Transcriptome Data
Factor1	ILVBL	-0.27364	0.000674535	0.00901784	Transcriptome Data
Factor1	CLEC18C	-0.273569	0.000676788	0.00902385	Transcriptome Data
Factor1	C13orf15	-0.272367	0.000716234	0.00952438	Transcriptome Data
Factor1	MUT	-0.27187	0.000733174	0.00972379	Transcriptome Data
Factor1	AGTR1	-0.271717	0.000738451	0.00975577	Transcriptome Data
Factor1	ABCG2	-0.271687	0.000739487	0.00975577	Transcriptome Data
Factor1	ZFYVE21	-0.27147	0.000747049	0.00982959	Transcriptome Data
Factor1	EHD1	-0.271307	0.000752787	0.00985093	Transcriptome Data
Factor1	LOC401152	-0.271279	0.00075375	0.00985093	Transcriptome Data
Factor1	C19orf10	0.271185	0.000757088	0.00985093	Transcriptome Data
Factor1	MGC10997	-0.271146	0.000758452	0.00985093	Transcriptome Data
Factor1	LIME1	-0.271144	0.000758521	0.00985093	Transcriptome Data
Factor1	PANK1	-0.270915	0.000766724	0.00993166	Transcriptome Data
Factor1	RERGL	-0.27077	0.000771911	0.00995395	Transcriptome Data
Factor1	ZCCHC14	-0.270756	0.000772427	0.00995395	Transcriptome Data
Factor1	LOC653778	0.270691	0.000774773	0.00995852	Transcriptome Data
Factor1	C9orf10OS	-0.270474	0.000782684	0.0100344	Transcriptome Data
Factor1	TMEM44	0.270391	0.0007857	0.0100418	Transcriptome Data
Factor1	KRT19	0.270348	0.000787276	0.0100418	Transcriptome Data
Factor1	ASTN2	-0.270235	0.000791455	0.0100694	Transcriptome Data
Factor1	GSTA4	-0.269992	0.000800479	0.0101584	Transcriptome Data
Factor1	SLC39A14	0.269653	0.000813202	0.0102937	Transcriptome Data
Factor1	LOC791120	0.26933	0.000825528	0.0104233	Transcriptome Data
Factor1	SEC61A1	0.268941	0.000840579	0.010575	Transcriptome Data
Factor1	CERCAM	0.2689	0.000842168	0.010575	Transcriptome Data
Factor1	GPX8	0.268805	0.000845887	0.010575	Transcriptome Data
Factor1	NME5	-0.268802	0.000845998	0.010575	Transcriptome Data
Factor1	C10orf99	0.268577	0.00085489	0.0106595	Transcriptome Data
Factor1	TNFRSF21	-0.268409	0.000861547	0.0106936	Transcriptome Data
Factor1	FAM65C	-0.268362	0.000863448	0.0106936	Transcriptome Data
Factor1	BCL6	0.268347	0.000864046	0.0106936	Transcriptome Data
Factor1	GMCL1	0.267949	0.000880109	0.0108655	Transcriptome Data
Factor1	CCNL1	0.267717	0.000889573	0.0109553	Transcriptome Data
Factor1	SLC40A1	-0.267623	0.000893459	0.0109682	Transcriptome Data
Factor1	FZD4	-0.267586	0.000895003	0.0109682	Transcriptome Data
Factor1	SC5DL	-0.267417	0.00090199	0.0110268	Transcriptome Data
Factor1	C20orf45	0.266932	0.000922412	0.0112489	Transcriptome Data
Factor1	ROBO4	-0.266864	0.000925302	0.0112567	Transcriptome Data
Factor1	BASP1	0.266416	0.000944559	0.0114631	Transcriptome Data
Factor1	SFRP2	0.266288	0.000950121	0.0114809	Transcriptome Data
Factor1	CX3CL1	-0.266241	0.00095219	0.0114809	Transcriptome Data
Factor1	MRPL2	-0.266224	0.000952917	0.0114809	Transcriptome Data
Factor1	COPG	0.265938	0.000965527	0.011581	Transcriptome Data
Factor1	TUSC1	-0.265928	0.000965972	0.011581	Transcriptome Data
Factor1	SLC37A4	-0.265839	0.000969914	0.011581	Transcriptome Data
Factor1	C19orf48	0.265826	0.000970489	0.011581	Transcriptome Data
Factor1	NUDT1	0.265594	0.000980888	0.0116533	Transcriptome Data
Factor1	MRPS12	0.265587	0.000981206	0.0116533	Transcriptome Data
Factor1	RNASEK	-0.265406	0.000989381	0.0117225	Transcriptome Data
Factor1	PMM2	0.265203	0.00099861	0.0118039	Transcriptome Data
Factor1	FGA	0.265134	0.00100178	0.0118135	Transcriptome Data
Factor1	FAM53B	-0.265051	0.00100559	0.0118304	Transcriptome Data
Factor1	ATP5L	-0.264842	0.00101524	0.011916	Transcriptome Data
Factor1	KIAA0367	-0.264058	0.00105221	0.012321	Transcriptome Data
Factor1	DPP7	-0.263696	0.00106969	0.0124964	Transcriptome Data
Factor1	STXBP1	-0.263387	0.0010848	0.0126174	Transcriptome Data
Factor1	DSP	-0.263381	0.00108509	0.0126174	Transcriptome Data
Factor1	PROCR	0.263174	0.00109538	0.0127074	Transcriptome Data
Factor1	HLA-E	-0.263027	0.00110269	0.0127575	Transcriptome Data
Factor1	TSHZ1	-0.262985	0.0011048	0.0127575	Transcriptome Data
Factor1	TMEM171	-0.262922	0.00110799	0.0127649	Transcriptome Data
Factor1	LOC729768	0.262795	0.00111436	0.0128087	Transcriptome Data
Factor1	SDHAP2	0.262466	0.00113111	0.0129715	Transcriptome Data
Factor1	ACSM2B	-0.26221	0.00114427	0.0130672	Transcriptome Data
Factor1	EMX2OS	-0.262202	0.00114469	0.0130672	Transcriptome Data
Factor1	PLEKHA2	-0.261732	0.00116925	0.0133172	Transcriptome Data
Factor1	C2orf40	-0.261388	0.00118755	0.0134949	Transcriptome Data
Factor1	HMOX1	-0.261306	0.00119195	0.0135142	Transcriptome Data
Factor1	GOT1	-0.261156	0.00120004	0.0135751	Transcriptome Data
Factor1	PPP1R1A	0.261019	0.00120746	0.0136282	Transcriptome Data
Factor1	PLAT	-0.260899	0.00121401	0.0136329	Transcriptome Data
Factor1	COL7A1	0.260859	0.00121623	0.0136329	Transcriptome Data
Factor1	TMEM139	-0.260813	0.00121874	0.0136329	Transcriptome Data
Factor1	EDG4	0.260812	0.00121878	0.0136329	Transcriptome Data
Factor1	FDFT1	-0.260746	0.00122243	0.0136432	Transcriptome Data
Factor1	SYT13	0.26062	0.00122936	0.01369	Transcriptome Data
Factor1	ALCAM	0.260479	0.00123719	0.0137465	Transcriptome Data
Factor1	IL27RA	0.260403	0.00124142	0.013763	Transcriptome Data
Factor1	NUDT18	-0.260328	0.00124556	0.0137784	Transcriptome Data
Factor1	SDHC	-0.260139	0.00125623	0.0138657	Transcriptome Data
Factor1	PDHB	-0.259783	0.00127642	0.0140575	Transcriptome Data
Factor1	PHB	-0.259472	0.00129435	0.0142236	Transcriptome Data
Factor1	HSD17B12	-0.259412	0.0012978	0.0142303	Transcriptome Data
Factor1	RARRES1	0.259228	0.00130851	0.0143163	Transcriptome Data
Factor1	CGN	-0.259141	0.00131361	0.0143408	Transcriptome Data
Factor1	NPY6R	-0.259	0.00132192	0.0143788	Transcriptome Data
Factor1	C8orf47	-0.258985	0.00132285	0.0143788	Transcriptome Data
Factor1	TMEM37	-0.258893	0.00132824	0.0143962	Transcriptome Data
Factor1	APOLD1	-0.25886	0.00133021	0.0143962	Transcriptome Data
Factor1	PCCA	-0.258612	0.00134501	0.0145249	Transcriptome Data
Factor1	FSTL3	0.258504	0.00135153	0.0145639	Transcriptome Data
Factor1	RIPK2	0.258407	0.00135741	0.0145958	Transcriptome Data
Factor1	PCMT1	-0.258294	0.00136423	0.0146377	Transcriptome Data
Factor1	LOC645715	-0.257881	0.00138957	0.0148776	Transcriptome Data
Factor1	SLC20A1	0.257568	0.00140903	0.015032	Transcriptome Data
Factor1	RTP4	-0.257553	0.00141	0.015032	Transcriptome Data
Factor1	LOC100130179	0.257502	0.00141316	0.0150336	Transcriptome Data
Factor1	F2RL1	-0.257104	0.00143835	0.0152691	Transcriptome Data
Factor1	CCNI	-0.256999	0.00144504	0.0152876	Transcriptome Data
Factor1	RRAGD	-0.256981	0.0014462	0.0152876	Transcriptome Data
Factor1	CISH	-0.256861	0.00145397	0.0153259	Transcriptome Data
Factor1	C9orf58	-0.25683	0.00145596	0.0153259	Transcriptome Data
Factor1	VEZT	0.256695	0.00146465	0.0153618	Transcriptome Data
Factor1	RASIP1	-0.256682	0.00146551	0.0153618	Transcriptome Data
Factor1	CMYA5	-0.25661	0.00147021	0.0153787	Transcriptome Data
Factor1	SNORA25	0.256522	0.00147593	0.0154064	Transcriptome Data
Factor1	ACSL5	-0.256444	0.00148105	0.0154199	Transcriptome Data
Factor1	FKBP11	0.256408	0.00148339	0.0154199	Transcriptome Data
Factor1	SNRPN	-0.256351	0.00148711	0.0154265	Transcriptome Data
Factor1	RBP7	-0.256235	0.0014948	0.015447	Transcriptome Data
Factor1	RFTN1	-0.256228	0.00149527	0.015447	Transcriptome Data
Factor1	DPYSL3	0.256028	0.00150854	0.0155086	Transcriptome Data
Factor1	SORT1	-0.256019	0.00150909	0.0155086	Transcriptome Data
Factor1	RPL29	0.255998	0.00151053	0.0155086	Transcriptome Data
Factor1	PKP4	-0.255781	0.00152505	0.0156255	Transcriptome Data
Factor1	PPAP2B	-0.255702	0.00153037	0.0156479	Transcriptome Data
Factor1	DAZAP2	-0.255499	0.00154415	0.0157566	Transcriptome Data
Factor1	CMBL	-0.255244	0.00156161	0.0159023	Transcriptome Data
Factor1	ASIP	0.254913	0.00158449	0.0160849	Transcriptome Data
Factor1	VKORC1	0.25487	0.0015875	0.0160849	Transcriptome Data
Factor1	FHOD3	0.254846	0.00158918	0.0160849	Transcriptome Data
Factor1	FABP7	0.254677	0.001601	0.0161717	Transcriptome Data
Factor1	CETP	-0.254621	0.00160499	0.0161794	Transcriptome Data
Factor1	SHMT2	0.254231	0.0016327	0.0164256	Transcriptome Data
Factor1	PCBP1	-0.254181	0.00163624	0.0164281	Transcriptome Data
Factor1	PPDPF	-0.253878	0.00165812	0.0166144	Transcriptome Data
Factor1	EPB49	-0.253412	0.0016923	0.016923	Transcriptome Data
Factor2	cg02038561	-0.865072	3.74827e-37	1.87413e-33	DNA Methylation Data	chr7	16707812	+	OpenSea	BZW2	Body	No
Factor2	cg25237333	-0.861368	1.65437e-36	4.13592e-33	DNA Methylation Data	chr6	17993827	-	OpenSea			Yes
Factor2	cg14939821	-0.859114	3.99919e-36	6.66531e-33	DNA Methylation Data	chr10	128947230	+	OpenSea	DOCK1	Body	Yes
Factor2	cg08344422	-0.835302	1.92765e-32	2.40956e-29	DNA Methylation Data	chr10	128946892	-	OpenSea	FAM196A	Body	Yes
Factor2	cg00806644	-0.830595	8.7827e-32	7.35031e-29	DNA Methylation Data	chr10	126889815	+	OpenSea			Yes
Factor2	cg25192925	-0.830582	8.82037e-32	7.35031e-29	DNA Methylation Data	chr13	36086933	-	OpenSea	NBEA	5'UTR	No
Factor2	cg13538637	-0.825449	4.37492e-31	3.12495e-28	DNA Methylation Data	chr7	7759221	+	OpenSea	RPA3	TSS1500	No
Factor2	cg06879394	-0.809009	5.29642e-29	3.31026e-26	DNA Methylation Data	chr6	13274151	+	OpenSea	PHACTR1	Body	No
Factor2	cg22164298	-0.806509	1.05461e-28	5.85894e-26	DNA Methylation Data	chr4	114276834	+	OpenSea	ANK2	Body	Yes
Factor2	cg18787224	-0.805714	1.31017e-28	6.55084e-26	DNA Methylation Data	chr7	130645353	-	OpenSea	LINC-PINT	Body	Yes
Factor2	cg21538684	-0.805131	1.5348e-28	6.97637e-26	DNA Methylation Data	chr6	13274180	+	OpenSea	PHACTR1	Body	No
Factor2	cg26671477	-0.803491	2.38997e-28	9.9582e-26	DNA Methylation Data	chr1	121258490	-	N_Shelf			No
Factor2	cg25088079	-0.802623	3.0164e-28	1.16016e-25	DNA Methylation Data	chr14	22897135	-	OpenSea			Yes
Factor2	cg12929297	-0.801318	4.27078e-28	1.52528e-25	DNA Methylation Data	chr12	75874793	+	OpenSea	GLIPR1	1stExon	No
Factor2	cg01413054	-0.800357	5.50801e-28	1.836e-25	DNA Methylation Data	chr2	231658979	-	OpenSea	CAB39	Body	No
Factor2	cg12273284	-0.795128	2.14598e-27	6.70618e-25	DNA Methylation Data	chr10	12490844	+	OpenSea	CAMK1D	Body	Yes
Factor2	cg04630141	-0.793708	3.0843e-27	9.07147e-25	DNA Methylation Data	chr3	14607952	+	OpenSea			No
Factor2	cg03278514	-0.791544	5.3303e-27	1.48064e-24	DNA Methylation Data	chr15	70779346	+	OpenSea			Yes
Factor2	cg01704854	-0.782312	5.12459e-26	1.34858e-23	DNA Methylation Data	chr20	19716172	+	OpenSea			Yes
Factor2	cg01935400	-0.780618	7.67093e-26	1.91773e-23	DNA Methylation Data	chr17	80393124	+	N_Shore	HEXDC	Body	No
Factor2	cg24158259	-0.780347	8.17987e-26	1.94759e-23	DNA Methylation Data	chr11	58984544	+	OpenSea			Yes
Factor2	cg22602379	-0.776704	1.9218e-25	4.36772e-23	DNA Methylation Data	chr2	8369887	-	OpenSea	LINC00299	Body	Yes
Factor2	cg04915566	-0.770484	7.9671e-25	1.73198e-22	DNA Methylation Data	chr21	36421472	+	OpenSea	RUNX1	5'UTR	Yes
Factor2	cg10690440	-0.765688	2.31349e-24	4.81977e-22	DNA Methylation Data	chr17	55901064	+	OpenSea			Yes
Factor2	cg07388969	-0.764241	3.1756e-24	6.35119e-22	DNA Methylation Data	chr15	38509709	+	OpenSea			Yes
Factor2	cg00179272	-0.763962	3.37493e-24	6.49025e-22	DNA Methylation Data	chr1	112050099	+	OpenSea	TMIGD3	Body	Yes
Factor2	cg12471378	-0.761769	5.42707e-24	1.00501e-21	DNA Methylation Data	chr19	31705093	-	OpenSea			Yes
Factor2	cg16072777	-0.760458	7.19121e-24	1.28414e-21	DNA Methylation Data	chr5	17119012	+	OpenSea			Yes
Factor2	cg03790366	-0.759986	7.95591e-24	1.36413e-21	DNA Methylation Data	chr7	75164490	-	OpenSea	HIP1	3'UTR	Yes
Factor2	cg02807047	-0.759853	8.18476e-24	1.36413e-21	DNA Methylation Data	chr5	65850214	-	OpenSea			No
Factor2	cg16085144	-0.75834	1.12919e-23	1.82128e-21	DNA Methylation Data	chr19	34709460	-	OpenSea	LSM14A	Body	No
Factor2	cg17098965	-0.755818	1.92038e-23	2.94367e-21	DNA Methylation Data	chr20	52199520	+	S_Shore	ZNF217	5'UTR	No
Factor2	cg17995626	-0.755762	1.94282e-23	2.94367e-21	DNA Methylation Data	chr2	38405469	-	OpenSea	CYP1B1-AS1	Body	Yes
Factor2	cg04111293	-0.755044	2.25749e-23	3.23678e-21	DNA Methylation Data	chr17	74787696	-	OpenSea			No
Factor2	cg09248694	-0.755026	2.26575e-23	3.23678e-21	DNA Methylation Data	chr11	5301844	-	OpenSea			Yes
Factor2	cg08177522	-0.754111	2.74124e-23	3.80728e-21	DNA Methylation Data	chr18	59431787	-	OpenSea			No
Factor2	cg15854602	-0.753281	3.25553e-23	4.39936e-21	DNA Methylation Data	chr1	186587800	-	OpenSea			Yes
Factor2	cg25350169	-0.752774	3.61468e-23	4.75615e-21	DNA Methylation Data	chr2	44347690	-	OpenSea			No
Factor2	cg09417692	-0.750376	5.91149e-23	7.57883e-21	DNA Methylation Data	chr3	30700056	+	OpenSea	TGFBR2	Body	Yes
Factor2	cg26895768	-0.749428	7.16934e-23	8.96168e-21	DNA Methylation Data	chr3	188850350	-	OpenSea			No
Factor2	cg05784996	-0.749028	7.77537e-23	9.48216e-21	DNA Methylation Data	chr18	10787643	+	OpenSea	PIEZO2	Body	No
Factor2	cg14618239	-0.747999	9.57196e-23	1.13952e-20	DNA Methylation Data	chr5	86417299	-	OpenSea	LOC101929380	Body	Yes
Factor2	cg13544946	-0.745928	1.45047e-22	1.6866e-20	DNA Methylation Data	chr9	35729779	-	N_Shelf	TLN1	5'UTR	No
Factor2	cg17754500	-0.744921	1.77289e-22	2.01465e-20	DNA Methylation Data	chr3	99224966	+	OpenSea			No
Factor2	cg22208304	-0.744412	1.96164e-22	2.1796e-20	DNA Methylation Data	chr18	33768496	-	S_Shore	MOCOS	Body	No
Factor2	cg10423607	-0.74231	2.97e-22	3.22827e-20	DNA Methylation Data	chr8	68418480	+	OpenSea	CPA6	Body	Yes
Factor2	cg02677944	-0.740884	3.92637e-22	4.17699e-20	DNA Methylation Data	chr1	184836386	+	OpenSea	FAM129A	Body	Yes
Factor2	cg24905779	-0.738909	5.76235e-22	5.94782e-20	DNA Methylation Data	chr12	26431037	-	OpenSea			No
Factor2	cg06712013	-0.738849	5.82886e-22	5.94782e-20	DNA Methylation Data	chr12	49759545	-	N_Shore	SPATS2	TSS1500	No
Factor2	cg05230651	-0.73702	8.28892e-22	8.28892e-20	DNA Methylation Data	chr3	188407110	-	OpenSea	LPP	Body	Yes
Factor2	cg24942683	-0.736693	8.82581e-22	8.65276e-20	DNA Methylation Data	chr13	77518644	-	OpenSea			No
Factor2	cg27093944	-0.735509	1.10645e-21	1.0639e-19	DNA Methylation Data	chr2	242908218	-	OpenSea			Yes
Factor2	cg06133769	-0.735136	1.18778e-21	1.12055e-19	DNA Methylation Data	chr2	45405210	+	OpenSea	LINC01121	Body	Yes
Factor2	cg07010192	-0.733825	1.52259e-21	1.38512e-19	DNA Methylation Data	chr6	114056449	+	OpenSea			No
Factor2	cg02681893	-0.733822	1.52363e-21	1.38512e-19	DNA Methylation Data	chr17	13210168	+	OpenSea			No
Factor2	cg06164122	-0.730943	2.61558e-21	2.33534e-19	DNA Methylation Data	chr13	99909260	+	OpenSea	GPR18	5'UTR	No
Factor2	cg15319576	-0.730789	2.69172e-21	2.36115e-19	DNA Methylation Data	chr11	127909557	-	OpenSea			Yes
Factor2	cg00799254	-0.730416	2.88556e-21	2.48755e-19	DNA Methylation Data	chr19	34709396	-	OpenSea	LSM14A	Body	No
Factor2	cg13422600	-0.72984	3.21163e-21	2.72172e-19	DNA Methylation Data	chr2	66150145	+	OpenSea			No
Factor2	cg01083804	-0.729162	3.64153e-21	3.03461e-19	DNA Methylation Data	chr2	45405216	+	OpenSea	LINC01121	Body	Yes
Factor2	cg15041339	-0.726664	5.76686e-21	4.72693e-19	DNA Methylation Data	chr1	192486199	+	OpenSea			Yes
Factor2	cg13005202	-0.726046	6.45627e-21	5.20667e-19	DNA Methylation Data	chr5	1555844	-	S_Shelf			Yes
Factor2	cg11711543	-0.72552	7.10596e-21	5.63965e-19	DNA Methylation Data	chr12	68981281	-	OpenSea			No
Factor2	cg11275536	-0.724057	9.26797e-21	7.2406e-19	DNA Methylation Data	chr8	131457214	+	S_Shore	ASAP1	TSS1500	Yes
Factor2	cg19800406	-0.723169	1.08787e-20	8.36821e-19	DNA Methylation Data	chr12	2722892	+	OpenSea	CACNA1C	Body	No
Factor2	cg20608895	-0.722525	1.22159e-20	9.2545e-19	DNA Methylation Data	chr13	109896380	+	OpenSea			Yes
Factor2	cg26579713	-0.720864	1.64472e-20	1.22741e-18	DNA Methylation Data	chr15	65701865	+	OpenSea	IGDCC4	Body	Yes
Factor2	cg09491774	-0.719804	1.98625e-20	1.46048e-18	DNA Methylation Data	chr12	124233490	-	OpenSea	ATP6V0A2	Body	No
Factor2	cg12859373	-0.719281	2.17945e-20	1.57931e-18	DNA Methylation Data	chr6	90993998	+	OpenSea	BACH2	5'UTR	No
Factor2	cg25123566	-0.718658	2.4336e-20	1.73828e-18	DNA Methylation Data	chr12	47610734	+	OpenSea	FAM113B	5'UTR	No
Factor2	cg12323574	-0.717705	2.87908e-20	2.02752e-18	DNA Methylation Data	chr3	23097631	+	OpenSea			No
Factor2	cg24045348	-0.716551	3.52575e-20	2.43625e-18	DNA Methylation Data	chr7	111797383	-	OpenSea	DOCK4	Body	No
Factor2	cg22999892	-0.7165	3.55693e-20	2.43625e-18	DNA Methylation Data	chr8	134588298	+	S_Shelf			No
Factor2	cg15742349	-0.71534	4.35582e-20	2.94312e-18	DNA Methylation Data	chr12	26844786	-	OpenSea	ITPR2	Body	Yes
Factor2	cg03548415	-0.710749	9.61752e-20	6.41168e-18	DNA Methylation Data	chr11	111991342	-	OpenSea			Yes
Factor2	cg08830374	-0.70786	1.57089e-19	1.03348e-17	DNA Methylation Data	chr12	26431039	+	OpenSea			No
Factor2	cg04031093	-0.701384	4.61801e-19	2.99871e-17	DNA Methylation Data	chr1	233027124	+	OpenSea			Yes
Factor2	cg19800916	-0.698933	6.89326e-19	4.41395e-17	DNA Methylation Data	chr10	121065912	-	OpenSea	GRK5	Body	No
Factor2	cg25181684	-0.698862	6.97404e-19	4.41395e-17	DNA Methylation Data	chr10	105456466	+	S_Shelf	SH3PXD2A	Body	Yes
Factor2	cg18517818	-0.698588	7.29107e-19	4.55692e-17	DNA Methylation Data	chr4	10956577	-	OpenSea			No
Factor2	cg11057205	-0.695148	1.26977e-18	7.83808e-17	DNA Methylation Data	chr8	134588243	-	S_Shelf			No
Factor2	cg03557614	-0.693716	1.59602e-18	9.61492e-17	DNA Methylation Data	chr7	73508434	-	OpenSea	LIMK1	Body	Yes
Factor2	cg24373619	-0.693715	1.59608e-18	9.61492e-17	DNA Methylation Data	chr10	96059372	-	OpenSea	PLCE1	Body	No
Factor2	cg10724186	-0.693144	1.74781e-18	1.04036e-16	DNA Methylation Data	chr6	160227462	+	OpenSea	PNLDC1	Body	No
Factor2	cg09808639	-0.688856	3.43354e-18	2.01973e-16	DNA Methylation Data	chr10	121065904	-	OpenSea	GRK5	Body	No
Factor2	cg16427107	-0.686102	5.26493e-18	3.06101e-16	DNA Methylation Data	chr15	75912924	+	OpenSea	SNUPN	Body	Yes
Factor2	cg06936290	-0.684573	6.66118e-18	3.82826e-16	DNA Methylation Data	chr7	13889871	+	OpenSea			Yes
Factor2	cg05516390	-0.683092	8.35613e-18	4.7478e-16	DNA Methylation Data	chr16	73088677	-	N_Shelf	ZFHX3	5'UTR	Yes
Factor2	cg23557926	-0.68184	1.01087e-17	5.67905e-16	DNA Methylation Data	chr1	196620963	+	OpenSea	CFH	TSS200	No
Factor2	cg11586894	-0.680789	1.18534e-17	6.58522e-16	DNA Methylation Data	chr5	115827928	+	OpenSea	SEMA6A	Body	No
Factor2	cg10840277	-0.680616	1.21679e-17	6.68568e-16	DNA Methylation Data	chr8	124829410	-	OpenSea			Yes
Factor2	cg10746530	-0.679432	1.45432e-17	7.90389e-16	DNA Methylation Data	chr20	21551845	+	OpenSea	LOC101929625	Body	No
Factor2	cg02443967	-0.67928	1.488e-17	8.00001e-16	DNA Methylation Data	chr10	98129902	-	OpenSea	TLL2	Body	No
Factor2	cg16325826	-0.678332	1.71532e-17	9.12402e-16	DNA Methylation Data	chr13	113719136	-	N_Shelf	MCF2L	Body	No
Factor2	cg27086497	-0.67797	1.81069e-17	9.52994e-16	DNA Methylation Data	chr9	132891134	-	OpenSea	GPR107	3'UTR	No
Factor2	cg19836199	-0.677873	1.8371e-17	9.5682e-16	DNA Methylation Data	chr21	36421941	+	OpenSea	RUNX1	TSS1500	Yes
Factor2	cg21315358	-0.677793	1.85916e-17	9.58329e-16	DNA Methylation Data	chr13	77453785	+	OpenSea			Yes
Factor2	cg08443845	-0.676904	2.123e-17	1.08316e-15	DNA Methylation Data	chr21	36421955	-	OpenSea	RUNX1	TSS1500	Yes
Factor2	cg27504643	-0.676622	2.21395e-17	1.11816e-15	DNA Methylation Data	chr8	104197089	-	OpenSea	BAALC	Body	Yes
Factor2	cg16756841	-0.676364	2.30038e-17	1.15019e-15	DNA Methylation Data	chr3	130569187	-	OpenSea	ATP2C1	TSS200	No
Factor2	cg26943346	-0.671582	4.6492e-17	2.30159e-15	DNA Methylation Data	chr17	13210190	+	OpenSea			No
Factor2	cg05979457	-0.669731	6.08419e-17	2.98245e-15	DNA Methylation Data	chr8	105373628	+	OpenSea			Yes
Factor2	cg12123284	-0.667358	8.56448e-17	4.15751e-15	DNA Methylation Data	chr6	113442099	+	OpenSea			No
Factor2	cg03483654	0.667084	8.90706e-17	4.28224e-15	DNA Methylation Data	chr11	61102074	-	S_Shore	DAK	5'UTR	No
Factor2	cg18990746	-0.664824	1.22961e-16	5.85529e-15	DNA Methylation Data	chr7	116250238	-	OpenSea	LINC01510	Body	No
Factor2	cg13038250	-0.659947	2.44223e-16	1.15199e-14	DNA Methylation Data	chr5	142388655	-	OpenSea	ARHGAP26	Body	Yes
Factor2	cg09491380	-0.657417	3.46965e-16	1.62133e-14	DNA Methylation Data	chr4	1294962	-	OpenSea	MAEA	Body	No
Factor2	cg22175781	0.656446	3.96655e-16	1.83636e-14	DNA Methylation Data	chr13	101175948	+	OpenSea	PCCA	Body	No
Factor2	cg21351392	-0.652882	6.45575e-16	2.96136e-14	DNA Methylation Data	chr6	161607487	+	OpenSea	AGPAT4	Body	Yes
Factor2	cg04495491	0.652066	7.21006e-16	3.2773e-14	DNA Methylation Data	chr22	43067559	-	OpenSea			No
Factor2	cg20175702	-0.650968	8.36243e-16	3.76686e-14	DNA Methylation Data	chr15	70053398	-	OpenSea			Yes
Factor2	cg14308215	-0.650207	9.26534e-16	4.13631e-14	DNA Methylation Data	chr3	30700436	-	OpenSea	TGFBR2	Body	Yes
Factor2	cg08515811	-0.646961	1.42941e-15	6.3248e-14	DNA Methylation Data	chr17	77921489	-	N_Shore	TBC1D16	Body	No
Factor2	cg27344515	-0.646576	1.50436e-15	6.59807e-14	DNA Methylation Data	chr8	125259814	+	OpenSea	LOC101927588	TSS200	Yes
Factor2	cg16754081	-0.644007	2.11142e-15	9.18008e-14	DNA Methylation Data	chr16	70438465	+	OpenSea	ST3GAL2	5'UTR	No
Factor2	cg25731924	-0.642578	2.54605e-15	1.09743e-13	DNA Methylation Data	chr8	106645603	+	OpenSea	ZFPM2	Body	No
Factor2	cg10629165	-0.641012	3.12216e-15	1.33426e-13	DNA Methylation Data	chr5	66124563	-	OpenSea	MAST4	TSS200	Yes
Factor2	cg00263677	-0.640787	3.21478e-15	1.36219e-13	DNA Methylation Data	chr16	84885230	-	OpenSea	CRISPLD2	Body	Yes
Factor2	cg23853286	-0.640395	3.38274e-15	1.41061e-13	DNA Methylation Data	chr2	47716525	+	OpenSea			No
Factor2	cg09287864	-0.640388	3.38547e-15	1.41061e-13	DNA Methylation Data	chr7	17274056	+	OpenSea			Yes
Factor2	cg23192683	-0.639572	3.76252e-15	1.55476e-13	DNA Methylation Data	chr3	194208907	+	S_Shore			Yes
Factor2	cg16973527	-0.637661	4.81217e-15	1.9722e-13	DNA Methylation Data	chr15	70767570	-	OpenSea			Yes
Factor2	cg12478874	-0.63711	5.16438e-15	2.09934e-13	DNA Methylation Data	chr15	80263632	-	OpenSea	BCL2A1	1stExon	No
Factor2	cg09388080	-0.635861	6.05784e-15	2.44268e-13	DNA Methylation Data	chr17	77921265	+	N_Shore	TBC1D16	Body	No
Factor2	cg07254421	-0.635694	6.18855e-15	2.47542e-13	DNA Methylation Data	chr5	36657993	-	OpenSea	SLC1A3	Body	Yes
Factor2	cg06432055	-0.632756	8.97969e-15	3.56337e-13	DNA Methylation Data	chr2	171364407	+	OpenSea	MYO3B	Body	No
Factor2	cg10448109	-0.631426	1.06141e-14	4.17877e-13	DNA Methylation Data	chr1	235010674	+	OpenSea			No
Factor2	cg15985561	-0.63132	1.07568e-14	4.20187e-13	DNA Methylation Data	chr2	221677163	-	OpenSea			No
Factor2	cg27626361	-0.630904	1.13315e-14	4.39207e-13	DNA Methylation Data	chr13	46870038	+	OpenSea			Yes
Factor2	cg23910073	-0.63034	1.216e-14	4.64536e-13	DNA Methylation Data	chr9	87324564	+	OpenSea	NTRK2	Body	No
Factor2	cg14770102	-0.630333	1.21708e-14	4.64536e-13	DNA Methylation Data	chr11	58984446	-	OpenSea			Yes
Factor2	cg14849597	-0.629025	1.43262e-14	5.42659e-13	DNA Methylation Data	chr4	56225057	+	OpenSea	SRD5A3	Body	No
Factor2	cg22605290	0.628776	1.47765e-14	5.55509e-13	DNA Methylation Data	chr10	130757223	+	OpenSea			No
Factor2	cg18763712	-0.627301	1.77395e-14	6.61923e-13	DNA Methylation Data	chr2	74829898	+	OpenSea	M1AP	Body	No
Factor2	cg01616090	-0.624865	2.394e-14	8.86667e-13	DNA Methylation Data	chr22	30609085	+	OpenSea			Yes
Factor2	cg26628164	-0.622407	3.23072e-14	1.18776e-12	DNA Methylation Data	chr16	54407662	-	OpenSea			Yes
Factor2	cg15389995	-0.622148	3.33383e-14	1.21672e-12	DNA Methylation Data	chr7	24861196	+	OpenSea	OSBPL3	Body	Yes
Factor2	cg07891271	-0.621801	3.4771e-14	1.25982e-12	DNA Methylation Data	chr15	101783037	-	OpenSea	CHSY1	Body	Yes
Factor2	cg21081735	0.621307	3.69137e-14	1.32783e-12	DNA Methylation Data	chr2	70322465	+	OpenSea			Yes
Factor2	cg11868461	-0.616759	6.37072e-14	2.27526e-12	DNA Methylation Data	chr17	75830800	+	OpenSea			Yes
Factor2	cg17730961	-0.616049	6.93171e-14	2.45805e-12	DNA Methylation Data	chr7	134247087	-	OpenSea	AKR1B15	5'UTR	No
Factor2	cg07061779	-0.615598	7.31195e-14	2.57463e-12	DNA Methylation Data	chr4	143738724	+	OpenSea	INPP4B	5'UTR	No
Factor2	cg20834178	-0.615203	7.66269e-14	2.67926e-12	DNA Methylation Data	chr4	6944071	+	OpenSea	TBC1D14	Body	Yes
Factor2	cg22646760	-0.615007	7.84261e-14	2.72313e-12	DNA Methylation Data	chr10	43636142	+	S_Shore	CSGALNACT2	5'UTR	Yes
Factor2	cg06912965	-0.614455	8.37124e-14	2.87096e-12	DNA Methylation Data	chr21	36422112	+	OpenSea	RUNX1	TSS1500	Yes
Factor2	cg14194075	-0.614417	8.40901e-14	2.87096e-12	DNA Methylation Data	chr11	35160827	+	Island	CD44	5'UTR	Yes
Factor2	cg01693138	-0.614385	8.44063e-14	2.87096e-12	DNA Methylation Data	chr15	38422378	+	OpenSea			Yes
Factor2	cg22009908	-0.614309	8.51651e-14	2.8772e-12	DNA Methylation Data	chr5	106724064	-	OpenSea	EFNA5	Body	Yes
Factor2	cg19174643	-0.613675	9.17666e-14	3.07942e-12	DNA Methylation Data	chr18	13136426	-	N_Shore			No
Factor2	cg11285029	-0.612197	1.09168e-13	3.63893e-12	DNA Methylation Data	chr3	130569160	-	OpenSea	ATP2C1	TSS1500	No
Factor2	cg26365553	-0.611271	1.21646e-13	4.028e-12	DNA Methylation Data	chr11	47290613	+	N_Shore	MADD	TSS1500	No
Factor2	cg02081198	0.610142	1.38747e-13	4.56405e-12	DNA Methylation Data	chr11	2922845	-	N_Shore	SLC22A18AS	5'UTR	No
Factor2	cg20213869	-0.608679	1.64388e-13	5.37216e-12	DNA Methylation Data	chr7	12624653	-	OpenSea	SCIN	Body	No
Factor2	cg07813134	-0.607862	1.80659e-13	5.86274e-12	DNA Methylation Data	chr12	55329199	-	OpenSea			No
Factor2	cg06997767	-0.60781	1.81745e-13	5.86274e-12	DNA Methylation Data	chr8	116430558	+	OpenSea	TRPS1	Body	Yes
Factor2	cg02082588	-0.607512	1.88106e-13	6.02904e-12	DNA Methylation Data	chr3	130569372	-	OpenSea	ATP2C1	5'UTR	No
Factor2	cg08548498	-0.605615	2.33876e-13	7.44829e-12	DNA Methylation Data	chr20	43883546	+	OpenSea	SLPI	TSS1500	No
Factor2	cg15911409	0.604543	2.64354e-13	8.36563e-12	DNA Methylation Data	chr2	237481080	-	S_Shelf	CXCR7	5'UTR	No
Factor2	cg06189126	-0.603088	3.11906e-13	9.80838e-12	DNA Methylation Data	chr14	25211322	+	OpenSea			No
Factor2	cg13628367	-0.59927	4.79603e-13	1.49876e-11	DNA Methylation Data	chr7	48429659	+	OpenSea	ABCA13	Body	Yes
Factor2	cg13699355	0.597891	5.59449e-13	1.73742e-11	DNA Methylation Data	chr2	468179	-	Island			Yes
Factor2	cg26967566	0.596199	6.75112e-13	2.08368e-11	DNA Methylation Data	chr16	85743863	-	Island	C16orf74	Body	No
Factor2	cg15167871	0.59448	8.16168e-13	2.50358e-11	DNA Methylation Data	chr10	132891371	+	N_Shelf	TCERG1L	3'UTR	No
Factor2	cg04720277	-0.593544	9.04627e-13	2.75801e-11	DNA Methylation Data	chr2	192482590	-	OpenSea			Yes
Factor2	cg00829339	-0.593031	9.56992e-13	2.89998e-11	DNA Methylation Data	chr12	120525325	+	S_Shore	CCDC64	Body	Yes
Factor2	cg27376707	0.59062	1.24493e-12	3.7498e-11	DNA Methylation Data	chr16	6533187	-	Island	A2BP1	5'UTR	No
Factor2	cg20446334	0.588318	1.59706e-12	4.7816e-11	DNA Methylation Data	chr17	79010458	-	S_Shore	BAIAP2	Body	No
Factor2	cg07198365	-0.58727	1.78783e-12	5.32093e-11	DNA Methylation Data	chr10	3572665	+	OpenSea			No
Factor2	cg11154050	-0.586265	1.9911e-12	5.89084e-11	DNA Methylation Data	chr2	216267014	+	OpenSea	FN1	Body	No
Factor2	cg19529756	-0.585411	2.18146e-12	6.41606e-11	DNA Methylation Data	chr8	70541873	+	OpenSea	SULF1	Body	No
Factor2	cg14846627	-0.584939	2.29409e-12	6.70786e-11	DNA Methylation Data	chr5	147184720	+	OpenSea			Yes
Factor2	cg25894019	0.582643	2.92705e-12	8.50888e-11	DNA Methylation Data	chr10	115169101	-	OpenSea			Yes
Factor2	cg08300512	-0.581434	3.3254e-12	9.61099e-11	DNA Methylation Data	chr2	28844643	-	OpenSea	PLB1	Body	Yes
Factor2	cg02563407	-0.580688	3.59694e-12	1.03031e-10	DNA Methylation Data	chr11	269468	+	OpenSea			Yes
Factor2	cg11303519	-0.580663	3.60609e-12	1.03031e-10	DNA Methylation Data	chr19	48773455	-	N_Shore	ZNF114	1stExon	No
Factor2	cg09528496	0.580437	3.6926e-12	1.04903e-10	DNA Methylation Data	chr19	3881225	+	Island	ATCAY	5'UTR	Yes
Factor2	cg10279487	-0.579872	3.91833e-12	1.10687e-10	DNA Methylation Data	chr17	76355288	+	Island	SOCS3	5'UTR	No
Factor2	cg24635971	-0.578534	4.50631e-12	1.26582e-10	DNA Methylation Data	chr8	67446084	-	OpenSea			Yes
Factor2	cg14420844	-0.578213	4.65941e-12	1.30151e-10	DNA Methylation Data	chr1	157550457	+	OpenSea	FCRL4	Body	No
Factor2	cg27377863	-0.578063	4.73247e-12	1.31458e-10	DNA Methylation Data	chr19	16189693	+	S_Shore	TPM4	Body	Yes
Factor2	cg21223481	-0.577384	5.07877e-12	1.40298e-10	DNA Methylation Data	chr2	171700398	+	OpenSea	GAD1	Body	No
Factor2	cg26248066	-0.577275	5.13678e-12	1.4112e-10	DNA Methylation Data	chr11	70303464	+	OpenSea			No
Factor2	cg00419310	-0.576706	5.44876e-12	1.48873e-10	DNA Methylation Data	chr2	101742158	+	OpenSea	TBC1D8	Body	No
Factor2	cg17170684	-0.576416	5.61486e-12	1.52578e-10	DNA Methylation Data	chr5	100067784	-	OpenSea			No
Factor2	cg04817712	-0.575422	6.22284e-12	1.68185e-10	DNA Methylation Data	chr1	234908506	-	OpenSea			Yes
Factor2	cg00755518	0.572895	8.06723e-12	2.15855e-10	DNA Methylation Data	chr21	45348164	+	OpenSea	AGPAT3	5'UTR	No
Factor2	cg11188659	-0.572888	8.07298e-12	2.15855e-10	DNA Methylation Data	chr21	46368313	-	Island	C21orf70	Body	No
Factor2	cg24722577	-0.571861	8.9657e-12	2.38449e-10	DNA Methylation Data	chr5	76034887	-	OpenSea			Yes
Factor2	cg11735755	0.571123	9.66471e-12	2.55608e-10	DNA Methylation Data	chr2	176981244	-	Island	HOXD10	TSS1500	No
Factor2	cg06633978	-0.571074	9.71311e-12	2.55608e-10	DNA Methylation Data	chr16	75353806	-	OpenSea	CFDP1	Body	Yes
Factor2	cg19036450	0.570887	9.8991e-12	2.59139e-10	DNA Methylation Data	chr17	74348029	-	N_Shore	PRPSAP1	Body	No
Factor2	cg23919288	-0.564351	1.9093e-11	4.97215e-10	DNA Methylation Data	chr1	152365643	+	OpenSea			No
Factor2	cg06547157	0.564286	1.92175e-11	4.97862e-10	DNA Methylation Data	chr15	89148518	+	Island	LINC01586	TSS1500	Yes
Factor2	cg11795325	-0.563463	2.08533e-11	5.37457e-10	DNA Methylation Data	chr12	4216696	+	OpenSea			No
Factor2	cg04804874	-0.562754	2.23695e-11	5.73576e-10	DNA Methylation Data	chr1	14127792	+	OpenSea	PRDM2	Body	No
Factor2	cg20067999	-0.562523	2.28856e-11	5.83817e-10	DNA Methylation Data	chr3	46270042	-	OpenSea			No
Factor2	cg07139440	-0.56016	2.88765e-11	7.29557e-10	DNA Methylation Data	chr1	151030981	+	N_Shore	CDC42SE1	5'UTR	No
Factor2	cg17190362	-0.560155	2.88905e-11	7.29557e-10	DNA Methylation Data	chr6	112475675	+	OpenSea	LAMA4	Body	No
Factor2	cg12280664	0.559609	3.04768e-11	7.65749e-10	DNA Methylation Data	chr10	11317787	-	OpenSea	CUGBP2	Body	No
Factor2	cg11009590	-0.559456	3.09371e-11	7.73428e-10	DNA Methylation Data	chr6	149082648	-	OpenSea	UST	Body	Yes
Factor2	cg24965479	-0.557684	3.67708e-11	9.14696e-10	DNA Methylation Data	chr17	59216714	+	OpenSea	BCAS3	Body	Yes
Factor2	cg03800721	-0.55488	4.82345e-11	1.19392e-09	DNA Methylation Data	chr12	120525338	+	S_Shore	CCDC64	Body	Yes
Factor2	cg00480850	-0.554818	4.85225e-11	1.19513e-09	DNA Methylation Data	chr5	66124543	-	OpenSea	MAST4	TSS200	Yes
Factor2	cg01306824	0.553655	5.42592e-11	1.32988e-09	DNA Methylation Data	chr17	77834118	-	Island			No
Factor2	cg09583317	-0.553048	5.75107e-11	1.4027e-09	DNA Methylation Data	chr2	241501310	+	S_Shore	ANKMY1	TSS1500	No
Factor2	cg02332982	0.552179	6.24941e-11	1.51685e-09	DNA Methylation Data	chr12	45444420	-	Island	DBX2	1stExon	Yes
Factor2	cg27663938	0.551379	6.74429e-11	1.62906e-09	DNA Methylation Data	chr12	103696381	+	Island	C12orf42	Body	No
Factor2	cg12039072	0.551279	6.80887e-11	1.63675e-09	DNA Methylation Data	chr5	1887307	-	Island	CTD-2194D22.4	TSS200	No
Factor2	cg06114334	-0.550756	7.15641e-11	1.71206e-09	DNA Methylation Data	chr7	154997361	+	OpenSea			Yes
Factor2	cg22029015	-0.550496	7.33503e-11	1.74644e-09	DNA Methylation Data	chr2	236674257	+	S_Shore	AGAP1	Body	No
Factor2	cg05157140	0.550106	7.61157e-11	1.80369e-09	DNA Methylation Data	chr7	1272545	-	Island	UNCX	TSS200	Yes
Factor2	cg22606224	0.549138	8.34214e-11	1.96749e-09	DNA Methylation Data	chr19	12266489	-	N_Shore	ZNF625	5'UTR	No
Factor2	cg06636244	-0.547518	9.71824e-11	2.28128e-09	DNA Methylation Data	chr10	3572706	-	OpenSea			No
Factor2	cg18177414	0.547165	1.00459e-10	2.34718e-09	DNA Methylation Data	chr7	149389929	+	Island			No
Factor2	cg00660655	-0.545577	1.16566e-10	2.71084e-09	DNA Methylation Data	chr21	46368151	-	Island	C21orf70	Body	No
Factor2	cg02237470	0.544884	1.24347e-10	2.8784e-09	DNA Methylation Data	chr8	53852443	-	Island	NPBWR1	TSS200	No
Factor2	cg04881720	0.543938	1.35786e-10	3.12871e-09	DNA Methylation Data	chr20	62680247	-	Island	SOX18	Body	Yes
Factor2	cg14213105	-0.543173	1.45782e-10	3.34363e-09	DNA Methylation Data	chr9	126980322	+	OpenSea			Yes
Factor2	cg07849944	0.543007	1.48032e-10	3.37972e-09	DNA Methylation Data	chr16	6623738	-	OpenSea	A2BP1	5'UTR	No
Factor2	cg10783469	0.542927	1.49142e-10	3.3896e-09	DNA Methylation Data	chr19	52391234	+	Island	ZNF577	TSS200	No
Factor2	cg20686277	-0.542804	1.50847e-10	3.41283e-09	DNA Methylation Data	chr1	20238347	-	OpenSea	OTUD3	3'UTR	No
Factor2	cg19132816	-0.5426	1.53726e-10	3.46229e-09	DNA Methylation Data	chr5	118399436	-	OpenSea			No
Factor2	cg13598864	0.542436	1.56065e-10	3.49921e-09	DNA Methylation Data	chr12	89845783	-	OpenSea	POC1B	Body	Yes
Factor2	cg16502555	-0.540774	1.81911e-10	4.05027e-09	DNA Methylation Data	chr13	107028885	-	OpenSea	LINC00460	TSS200	No
Factor2	cg07345934	0.540753	1.82262e-10	4.05027e-09	DNA Methylation Data	chr1	31845943	+	OpenSea	FABP3	TSS200	No
Factor2	cg09501687	-0.539271	2.088e-10	4.60716e-09	DNA Methylation Data	chr5	150169781	-	OpenSea	C5orf62	Body	Yes
Factor2	cg25648211	-0.539252	2.09165e-10	4.60716e-09	DNA Methylation Data	chr17	76312455	-	S_Shore			Yes
Factor2	cg09941406	0.538677	2.20439e-10	4.83419e-09	DNA Methylation Data	chr12	54391325	+	S_Shore			No
Factor2	cg06251289	-0.538405	2.25997e-10	4.93444e-09	DNA Methylation Data	chr16	66639593	-	S_Shore	CMTM3	Body	No
Factor2	cg09797337	0.537946	2.35647e-10	5.12275e-09	DNA Methylation Data	chr13	112709538	+	N_Shore			Yes
Factor2	cg00397479	-0.537858	2.37545e-10	5.14168e-09	DNA Methylation Data	chr6	31831510	-	S_Shore	NEU1	TSS1500	No
Factor2	cg04342092	0.537344	2.48919e-10	5.36463e-09	DNA Methylation Data	chr19	58095468	-	Island	ZIK1	TSS200	No
Factor2	cg15589135	-0.537294	2.50037e-10	5.3656e-09	DNA Methylation Data	chr5	96294128	+	OpenSea	LNPEP	TSS200	No
Factor2	cg03224621	-0.535556	2.92721e-10	6.25472e-09	DNA Methylation Data	chr2	102699286	-	OpenSea			Yes
Factor2	cg06850787	0.535459	2.95282e-10	6.2826e-09	DNA Methylation Data	chr2	716357	-	OpenSea			Yes
Factor2	cg03192598	0.534577	3.19733e-10	6.77401e-09	DNA Methylation Data	chr19	12305854	+	Island			Yes
Factor2	cg09157302	-0.534014	3.36355e-10	7.0961e-09	DNA Methylation Data	chr4	25656830	-	N_Shore	SLC34A2	TSS1500	Yes
Factor2	cg00025439	0.53253	3.84273e-10	8.07297e-09	DNA Methylation Data	chr16	87856450	-	OpenSea			Yes
Factor2	cg02977812	-0.532042	4.014e-10	8.39749e-09	DNA Methylation Data	chr10	33537894	+	OpenSea	NRP1	Body	Yes
Factor2	cg10548038	-0.531682	4.14499e-10	8.63541e-09	DNA Methylation Data	chr13	92050731	-	N_Shore	GPC5	TSS1500	No
Factor2	cg04607951	-0.531529	4.20226e-10	8.71838e-09	DNA Methylation Data	chr17	39682769	+	N_Shore	KRT19	Body	Yes
Factor2	cg00254133	0.530539	4.58939e-10	9.48221e-09	DNA Methylation Data	chr20	61340542	+	Island	NTSR1	5'UTR	No
Factor2	cg10589396	0.5294	5.07733e-10	1.04472e-08	DNA Methylation Data	chr10	132891341	+	N_Shelf	TCERG1L	3'UTR	No
Factor2	cg06602546	0.529115	5.20734e-10	1.06708e-08	DNA Methylation Data	chr20	62680232	-	Island	SOX18	Body	Yes
Factor2	cg24145118	0.52829	5.60094e-10	1.14305e-08	DNA Methylation Data	chr10	2777041	+	OpenSea			Yes
Factor2	cg25950625	0.528205	5.64347e-10	1.14705e-08	DNA Methylation Data	chr5	41510116	+	Island	PLCXD3	Body	Yes
Factor2	cg09461420	0.52751	5.99956e-10	1.21449e-08	DNA Methylation Data	chr7	155996361	-	OpenSea			No
Factor2	cg18210226	0.527274	6.12598e-10	1.23508e-08	DNA Methylation Data	chr6	123317714	+	Island	CLVS2	5'UTR	No
Factor2	cg24050745	-0.527185	6.17385e-10	1.23973e-08	DNA Methylation Data	chr6	81348632	+	OpenSea			Yes
Factor2	cg20383155	-0.526118	6.78004e-10	1.35601e-08	DNA Methylation Data	chr6	31831428	-	S_Shore	NEU1	TSS1500	No
Factor2	cg18249634	0.526067	6.81045e-10	1.35666e-08	DNA Methylation Data	chr3	32860467	-	Island	TRIM71	Body	No
Factor2	cg09286367	-0.525802	6.97024e-10	1.38298e-08	DNA Methylation Data	chr7	5535692	+	S_Shore	MIR589	TSS200	No
Factor2	cg18363192	-0.52545	7.18864e-10	1.42068e-08	DNA Methylation Data	chr6	31831434	-	S_Shore	NEU1	TSS1500	No
Factor2	cg04101194	-0.524683	7.68677e-10	1.51314e-08	DNA Methylation Data	chr4	25656865	-	N_Shore	SLC34A2	TSS1500	Yes
Factor2	cg06060135	0.524481	7.82336e-10	1.53399e-08	DNA Methylation Data	chr5	3596704	-	Island	IRX1	Body	No
Factor2	cg12725760	-0.524432	7.85664e-10	1.5345e-08	DNA Methylation Data	chr1	192873912	+	OpenSea			Yes
Factor2	cg01329519	-0.52433	7.92666e-10	1.53848e-08	DNA Methylation Data	chr5	52599032	-	OpenSea			No
Factor2	cg04899175	0.524313	7.93858e-10	1.53848e-08	DNA Methylation Data	chr12	117798748	-	Island	NOS1	5'UTR	No
Factor2	cg12591315	-0.523424	8.5769e-10	1.65577e-08	DNA Methylation Data	chr12	10022688	+	OpenSea	CLEC2B	TSS1500	No
Factor2	cg23727983	0.523362	8.6235e-10	1.65837e-08	DNA Methylation Data	chr11	125774082	-	N_Shore	DDX25	TSS200	No
Factor2	cg03562414	0.523172	8.76645e-10	1.6794e-08	DNA Methylation Data	chr19	52391078	+	Island	ZNF577	Body	No
Factor2	cg10635122	0.523044	8.86444e-10	1.69169e-08	DNA Methylation Data	chr19	52391090	+	Island	ZNF577	Body	No
Factor2	cg03885271	0.521935	9.75867e-10	1.85526e-08	DNA Methylation Data	chr20	61637547	-	Island	BHLHE23	1stExon	No
Factor2	cg03131298	0.521223	1.03768e-09	1.96529e-08	DNA Methylation Data	chr16	31580889	-	Island	CSDAP1	TSS200	No
Factor2	cg26857837	-0.52027	1.12648e-09	2.12543e-08	DNA Methylation Data	chr17	79477974	-	N_Shore	ACTG1	Body	Yes
Factor2	cg18009496	0.519747	1.17826e-09	2.21409e-08	DNA Methylation Data	chr5	1883940	+	Island	IRX4	TSS1500	Yes
Factor2	cg06277849	-0.519707	1.18232e-09	2.21409e-08	DNA Methylation Data	chr4	186316674	-	N_Shore	ANKRD37	TSS1500	No
Factor2	cg07780180	-0.519357	1.21839e-09	2.27312e-08	DNA Methylation Data	chr1	196620870	+	OpenSea	CFH	TSS200	No
Factor2	cg15811515	0.519133	1.24195e-09	2.30846e-08	DNA Methylation Data	chr16	31580989	+	Island	CSDAP1	TSS200	No
Factor2	cg13559306	-0.518649	1.29451e-09	2.39725e-08	DNA Methylation Data	chr17	41534491	-	OpenSea			Yes
Factor2	cg16528895	0.518517	1.30921e-09	2.41552e-08	DNA Methylation Data	chr2	108994311	-	OpenSea	SULT1C4	TSS200	Yes
Factor2	cg12112870	-0.517525	1.42487e-09	2.61924e-08	DNA Methylation Data	chr8	86112931	+	OpenSea	E2F5	5'UTR	Yes
Factor2	cg10573729	-0.517237	1.4603e-09	2.67454e-08	DNA Methylation Data	chr1	14127783	-	OpenSea	PRDM2	Body	No
Factor2	cg11274962	-0.517094	1.47822e-09	2.69749e-08	DNA Methylation Data	chr19	7746796	-	Island	TRAPPC5	5'UTR	No
Factor2	cg15653090	-0.516723	1.52552e-09	2.77367e-08	DNA Methylation Data	chr18	32440614	-	OpenSea	DTNA	Body	No
Factor2	cg19794507	0.514072	1.90936e-09	3.45898e-08	DNA Methylation Data	chr12	54391285	-	S_Shore			No
Factor2	cg00179217	-0.513769	1.95874e-09	3.53563e-08	DNA Methylation Data	chr6	31831340	-	S_Shore	SLC44A4	3'UTR	No
Factor2	cg21563489	-0.513349	2.02912e-09	3.64949e-08	DNA Methylation Data	chr8	126044703	-	OpenSea	KIAA0196	Body	No
Factor2	cg13692446	0.512969	2.09497e-09	3.75443e-08	DNA Methylation Data	chr13	112759719	-	Island			No
Factor2	cg00062382	-0.512504	2.17838e-09	3.88997e-08	DNA Methylation Data	chr4	86954451	-	OpenSea	MAPK10	Body	Yes
Factor2	cg15988514	0.511189	2.43178e-09	4.32194e-08	DNA Methylation Data	chr1	224528748	-	OpenSea			No
Factor2	cg06901280	-0.511124	2.44509e-09	4.32194e-08	DNA Methylation Data	chr2	106014017	+	N_Shore	FHL2	5'UTR	No
Factor2	cg14193844	-0.511118	2.44622e-09	4.32194e-08	DNA Methylation Data	chr14	93052663	-	OpenSea	RIN3	Body	Yes
Factor2	cg11347582	0.510924	2.48616e-09	4.37704e-08	DNA Methylation Data	chr6	168502341	+	Island			No
Factor2	cg03315407	-0.510518	2.57179e-09	4.51191e-08	DNA Methylation Data	chr5	14810180	+	OpenSea	ANKH	Body	Yes
Factor2	cg01663768	-0.5104	2.59715e-09	4.54046e-08	DNA Methylation Data	chr11	35160843	+	Island	CD44	5'UTR	Yes
Factor2	cg15174393	-0.510037	2.6769e-09	4.66359e-08	DNA Methylation Data	chr12	125259081	+	OpenSea			No
Factor2	cg07392449	-0.5097	2.75295e-09	4.77942e-08	DNA Methylation Data	chr8	11324666	+	Island	FAM167A	TSS1500	No
Factor2	cg25287257	0.509492	2.80099e-09	4.84601e-08	DNA Methylation Data	chr7	156798258	-	Island	MNX1	Body	No
Factor2	cg07703401	0.508841	2.95625e-09	5.09698e-08	DNA Methylation Data	chr16	230341	-	Island	HBQ1	1stExon	Yes
Factor2	cg07164224	-0.508388	3.06947e-09	5.274e-08	DNA Methylation Data	chr2	102699532	+	OpenSea	IL1R1	5'UTR	Yes
Factor2	cg05809668	0.50797	3.17728e-09	5.44055e-08	DNA Methylation Data	chr7	35301188	-	Island			No
Factor2	cg12227172	0.507447	3.31763e-09	5.66148e-08	DNA Methylation Data	chr19	52391411	-	S_Shore	ZNF577	TSS1500	No
Factor2	cg11454468	-0.507305	3.3565e-09	5.70834e-08	DNA Methylation Data	chr3	142569221	+	OpenSea	PCOLCE2	Body	No
Factor2	cg15236354	-0.506819	3.49382e-09	5.92172e-08	DNA Methylation Data	chr1	240739803	-	OpenSea	GREM2	5'UTR	No
Factor2	cg15186181	0.506527	3.57858e-09	6.0449e-08	DNA Methylation Data	chr8	55370434	+	Island	SOX17	TSS200	No
Factor2	cg21573200	0.505834	3.78834e-09	6.37768e-08	DNA Methylation Data	chr5	2739602	-	Island			No
Factor2	cg13445796	0.505423	3.91814e-09	6.57406e-08	DNA Methylation Data	chr11	20181725	-	Island	DBX1	1stExon	Yes
Factor2	cg03030858	-0.503787	4.47892e-09	7.48984e-08	DNA Methylation Data	chr12	77625418	-	OpenSea			No
Factor2	cg13689003	0.502828	4.84275e-09	8.07125e-08	DNA Methylation Data	chr1	156406102	+	Island			Yes
Factor2	cg24044052	-0.502297	5.05619e-09	8.39899e-08	DNA Methylation Data	chr2	231191662	-	OpenSea	SP140L	TSS1500	No
Factor2	cg06091539	-0.502188	5.10086e-09	8.44513e-08	DNA Methylation Data	chr17	76380292	-	OpenSea	PGS1	Body	Yes
Factor2	cg24186458	-0.501913	5.21584e-09	8.607e-08	DNA Methylation Data	chr4	185338596	-	OpenSea	IRF2	Body	Yes
Factor2	cg25388800	-0.50172	5.29828e-09	8.71427e-08	DNA Methylation Data	chr5	137990243	+	OpenSea			Yes
Factor2	cg13836770	-0.500822	5.69721e-09	9.33969e-08	DNA Methylation Data	chr1	12226913	-	Island	TNFRSF1B	TSS200	No
Factor2	cg02207200	-0.500727	5.74115e-09	9.38097e-08	DNA Methylation Data	chr8	17353980	-	N_Shore	SLC7A2	TSS1500	No
Factor2	cg15906692	-0.50001	6.08272e-09	9.90671e-08	DNA Methylation Data	chr17	79478715	+	Island	ACTG1	Body	No
Factor2	cg06420150	-0.497919	7.19453e-09	1.16794e-07	DNA Methylation Data	chr19	13603056	+	OpenSea	CACNA1A	Body	Yes
Factor2	cg17352830	-0.497712	7.31478e-09	1.18362e-07	DNA Methylation Data	chr21	37617589	+	Island	DOPEY2	Body	No
Factor2	cg06962177	0.497563	7.40252e-09	1.19395e-07	DNA Methylation Data	chr1	63785946	-	Island			No
Factor2	cg09031262	-0.4972	7.62032e-09	1.22513e-07	DNA Methylation Data	chr7	46792852	-	OpenSea			Yes
Factor2	cg23620822	-0.496747	7.90058e-09	1.26612e-07	DNA Methylation Data	chr3	13692212	-	OpenSea	LOC285375	TSS200	No
Factor2	cg17302155	0.496043	8.35606e-09	1.33483e-07	DNA Methylation Data	chr6	100061111	+	Island	PRDM13	Body	No
Factor2	cg24454144	0.495935	8.42811e-09	1.34206e-07	DNA Methylation Data	chr20	37353126	+	Island	SLC32A1	5'UTR	Yes
Factor2	cg21912556	-0.495539	8.69752e-09	1.38056e-07	DNA Methylation Data	chr8	18605482	+	OpenSea	PSD3	Body	Yes
Factor2	cg03401357	0.495414	8.78469e-09	1.38998e-07	DNA Methylation Data	chr1	46951477	+	Island			No
Factor2	cg23640802	-0.495309	8.85767e-09	1.39711e-07	DNA Methylation Data	chr10	32219402	+	S_Shore			No
Factor2	cg12095712	-0.493524	1.02018e-08	1.60405e-07	DNA Methylation Data	chr6	53803789	+	OpenSea	LOC101927189	Body	No
Factor2	cg27464184	0.493346	1.03459e-08	1.62162e-07	DNA Methylation Data	chr12	114075881	+	OpenSea			No
Factor2	cg06549238	0.493132	1.05216e-08	1.644e-07	DNA Methylation Data	chr11	93277161	+	S_Shore	C11orf75	TSS1500	No
Factor2	cg23619365	0.493078	1.05668e-08	1.64592e-07	DNA Methylation Data	chr13	112712009	+	Island			No
Factor2	cg14823201	-0.492115	1.13976e-08	1.76982e-07	DNA Methylation Data	chr8	49386261	-	OpenSea			Yes
Factor2	cg00904966	0.49205	1.14562e-08	1.7734e-07	DNA Methylation Data	chr16	1122937	+	Island	LOC146336	Body	No
Factor2	cg24100636	0.491341	1.21117e-08	1.86908e-07	DNA Methylation Data	chr12	3600087	-	Island	PRMT8	TSS1500	No
Factor2	cg26773607	-0.49082	1.26151e-08	1.94078e-07	DNA Methylation Data	chr2	1583968	+	OpenSea			No
Factor2	cg17317962	-0.48983	1.36291e-08	2.09035e-07	DNA Methylation Data	chr17	79478839	+	Island	ACTG1	Body	No
Factor2	cg05516136	-0.489444	1.4045e-08	2.14756e-07	DNA Methylation Data	chr12	76029588	-	OpenSea			No
Factor2	cg10297191	0.489028	1.45072e-08	2.21146e-07	DNA Methylation Data	chr6	46620661	+	Island	CYP39A1	TSS200	Yes
Factor2	cg13274077	0.488161	1.55186e-08	2.35756e-07	DNA Methylation Data	chr2	121334614	+	Island			Yes
Factor2	cg25684999	0.488126	1.55599e-08	2.35756e-07	DNA Methylation Data	chr10	23480803	-	Island	PTF1A	TSS1500	No
Factor2	cg26412374	-0.48783	1.5921e-08	2.40499e-07	DNA Methylation Data	chr11	63437874	-	N_Shore	ATL3	Body	No
Factor2	cg24557305	0.487777	1.59872e-08	2.40772e-07	DNA Methylation Data	chr6	25137356	-	N_Shelf	CMAHP	Body	Yes
Factor2	cg08424446	-0.487552	1.62678e-08	2.44261e-07	DNA Methylation Data	chr12	133381374	+	S_Shelf	GOLGA3	Body	No
Factor2	cg13819304	-0.487479	1.63603e-08	2.44915e-07	DNA Methylation Data	chr12	10022676	+	OpenSea	CLEC2B	TSS1500	No
Factor2	cg23565609	-0.487355	1.65169e-08	2.46521e-07	DNA Methylation Data	chr17	79800926	+	S_Shore			No
Factor2	cg24137774	0.487124	1.68156e-08	2.50232e-07	DNA Methylation Data	chr11	19372014	-	S_Shelf	NAV2	TSS1500	No
Factor2	cg21310911	0.486776	1.72732e-08	2.56279e-07	DNA Methylation Data	chr3	172166288	-	Island	GHSR	TSS200	No
Factor2	cg13716208	-0.48658	1.75364e-08	2.59414e-07	DNA Methylation Data	chr22	38694900	-	OpenSea	CSNK1E	Body	No
Factor2	cg10471574	-0.485769	1.8668e-08	2.75112e-07	DNA Methylation Data	chr17	70120318	+	Island	SOX9	Body	No
Factor2	cg14487131	0.485741	1.87076e-08	2.75112e-07	DNA Methylation Data	chr9	79633737	+	Island	FOXB2	TSS1500	No
Factor2	cg18856388	0.485122	1.962e-08	2.87684e-07	DNA Methylation Data	chr5	1875886	+	Island			Yes
Factor2	cg23367107	0.484994	1.98133e-08	2.89668e-07	DNA Methylation Data	chr12	115136287	-	Island			No
Factor2	cg22450968	0.484376	2.07742e-08	3.02832e-07	DNA Methylation Data	chr7	156871234	+	Island			Yes
Factor2	cg26246807	0.48419	2.10725e-08	3.06286e-07	DNA Methylation Data	chr19	58095659	-	Island	ZIK1	5'UTR	No
Factor2	cg08694680	0.483935	2.14881e-08	3.11422e-07	DNA Methylation Data	chr19	1754700	+	Island	ONECUT3	1stExon	Yes
Factor2	cg05349062	0.483687	2.18998e-08	3.16472e-07	DNA Methylation Data	chr2	74741853	+	Island	TLX2	5'UTR	Yes
Factor2	cg13340126	0.482598	2.3797e-08	3.42896e-07	DNA Methylation Data	chr5	502034	-	Island	SLC9A3	Body	No
Factor2	cg04704053	0.482481	2.40101e-08	3.44972e-07	DNA Methylation Data	chr19	15090275	+	Island			Yes
Factor2	cg06895796	0.481233	2.63979e-08	3.78193e-07	DNA Methylation Data	chr5	1883948	+	Island	IRX4	5'UTR	Yes
Factor2	cg21790626	0.48035	2.82241e-08	4.03201e-07	DNA Methylation Data	chr19	58220494	+	Island	ZNF154	5'UTR	No
Factor2	cg08576172	-0.480078	2.88114e-08	4.09278e-07	DNA Methylation Data	chr15	86162273	-	OpenSea	AKAP13	TSS1500	Yes
Factor2	cg24613080	0.480077	2.88131e-08	4.09278e-07	DNA Methylation Data	chr17	32484035	-	Island	ACCN1	TSS1500	Yes
Factor2	cg23018117	0.479948	2.90961e-08	4.12126e-07	DNA Methylation Data	chr7	150413687	-	N_Shelf	GIMAP1	TSS200	Yes
Factor2	cg08104960	-0.479179	3.08342e-08	4.35299e-07	DNA Methylation Data	chr17	807555	+	OpenSea	NXN	Body	No
Factor2	cg00804179	0.479148	3.09063e-08	4.35299e-07	DNA Methylation Data	chr3	13083974	+	OpenSea	IQSEC1	Body	No
Factor2	cg01412419	0.477301	3.55058e-08	4.98677e-07	DNA Methylation Data	chr16	87856264	-	OpenSea			No
Factor2	cg24604213	-0.477162	3.58758e-08	5.01697e-07	DNA Methylation Data	chr2	231192294	-	OpenSea	SP140L	Body	No
Factor2	cg07469402	0.477145	3.59215e-08	5.01697e-07	DNA Methylation Data	chr12	45444767	+	Island	DBX2	1stExon	Yes
Factor2	cg13552373	0.477075	3.61113e-08	5.02943e-07	DNA Methylation Data	chr9	92291269	-	Island	LOC100129066	Body	Yes
Factor2	cg22620090	0.47696	3.64238e-08	5.05886e-07	DNA Methylation Data	chr6	105400993	-	Island			No
Factor2	cg16640855	0.475704	4.00036e-08	5.54066e-07	DNA Methylation Data	chr2	182543233	-	OpenSea	NEUROD1	Body	Yes
Factor2	cg06085204	-0.475543	4.0486e-08	5.59199e-07	DNA Methylation Data	chr17	6659164	-	OpenSea	XAF1	5'UTR	No
Factor2	cg21884231	0.474849	4.26316e-08	5.87212e-07	DNA Methylation Data	chr3	170303721	-	Island	SLC7A14	5'UTR	No
Factor2	cg03796321	-0.474739	4.29816e-08	5.90407e-07	DNA Methylation Data	chr15	86162442	+	OpenSea	AKAP13	Body	Yes
Factor2	cg14966190	-0.473941	4.56052e-08	6.24729e-07	DNA Methylation Data	chr4	102739742	-	OpenSea	BANK1	5'UTR	No
Factor2	cg12111309	-0.473156	4.83315e-08	6.59238e-07	DNA Methylation Data	chr4	57624039	-	OpenSea			Yes
Factor2	cg09064304	0.47314	4.83881e-08	6.59238e-07	DNA Methylation Data	chr4	141419169	+	Island			Yes
Factor2	cg02983950	0.47301	4.88551e-08	6.63792e-07	DNA Methylation Data	chr1	38942220	+	Island			No
Factor2	cg08624145	-0.47287	4.93617e-08	6.67745e-07	DNA Methylation Data	chr6	151325932	-	OpenSea	MTHFD1L	Body	Yes
Factor2	cg02255488	0.472856	4.94131e-08	6.67745e-07	DNA Methylation Data	chr2	220197450	+	S_Shore	RESP18	Body	No
Factor2	cg10132429	-0.472786	4.9669e-08	6.69393e-07	DNA Methylation Data	chr21	37757720	+	Island	CHAF1B	1stExon	Yes
Factor2	cg25445104	-0.472587	5.04069e-08	6.77512e-07	DNA Methylation Data	chr15	86162179	-	OpenSea	AKAP13	TSS1500	Yes
Factor2	cg17296990	0.472066	5.238e-08	7.02145e-07	DNA Methylation Data	chr1	224528783	-	OpenSea			No
Factor2	cg13437581	0.47182	5.33382e-08	7.13078e-07	DNA Methylation Data	chr18	44777799	-	Island			No
Factor2	cg02027945	0.471523	5.45134e-08	7.26845e-07	DNA Methylation Data	chr11	20618230	-	Island			No
Factor2	cg07162097	-0.471206	5.58013e-08	7.42038e-07	DNA Methylation Data	chr8	82634090	+	S_Shore	ZFAND1	TSS1500	No
Factor2	cg23475112	-0.470794	5.75127e-08	7.61256e-07	DNA Methylation Data	chr5	131725325	-	OpenSea	SLC22A5	Body	No
Factor2	cg07013734	0.470785	5.75509e-08	7.61256e-07	DNA Methylation Data	chr11	101454683	+	Island	TRPC6	TSS200	No
Factor2	cg18435449	0.47063	5.82071e-08	7.67904e-07	DNA Methylation Data	chr19	58095445	-	Island	ZIK1	TSS200	No
Factor2	cg16426537	0.469587	6.28244e-08	8.26637e-07	DNA Methylation Data	chr11	18813556	+	Island	PTPN5	TSS200	No
Factor2	cg05060949	0.469397	6.37027e-08	8.35994e-07	DNA Methylation Data	chr7	156798581	+	Island	MNX1	Body	No
Factor2	cg15219228	0.468956	6.57874e-08	8.60268e-07	DNA Methylation Data	chr6	35479628	+	Island	TULP1	Body	Yes
Factor2	cg03352106	0.468912	6.59995e-08	8.60268e-07	DNA Methylation Data	chr12	21926476	-	OpenSea	KCNJ8	Body	No
Factor2	cg15060012	0.468898	6.60686e-08	8.60268e-07	DNA Methylation Data	chr19	58446783	+	Island	ZNF418	TSS200	No
Factor2	cg25191628	0.467735	7.19027e-08	9.33801e-07	DNA Methylation Data	chr1	50886949	-	Island	DMRTA2	Body	No
Factor2	cg09562322	0.467626	7.2472e-08	9.38142e-07	DNA Methylation Data	chr12	119419143	-	Island	SRRM4	TSS1500	No
Factor2	cg07627002	-0.4676	7.26122e-08	9.38142e-07	DNA Methylation Data	chr11	65849129	+	OpenSea	PACS1	Body	Yes
Factor2	cg19577529	-0.467542	7.29199e-08	9.39689e-07	DNA Methylation Data	chr6	106545667	+	OpenSea	PRDM1	TSS1500	No
Factor2	cg21350324	-0.467151	7.50132e-08	9.6418e-07	DNA Methylation Data	chr6	158452623	-	OpenSea	SYNJ2	5'UTR	Yes
Factor2	cg08025812	-0.467097	7.53112e-08	9.65528e-07	DNA Methylation Data	chr6	127421952	-	OpenSea			No
Factor2	cg15122111	-0.466221	8.02417e-08	1.02611e-06	DNA Methylation Data	chr3	130569453	-	OpenSea	ATP2C1	5'UTR	No
Factor2	cg08701047	0.465178	8.6515e-08	1.10351e-06	DNA Methylation Data	chr10	130085199	-	OpenSea			Yes
Factor2	cg15415452	0.464486	9.09342e-08	1.15692e-06	DNA Methylation Data	chr13	112759355	-	Island			No
Factor2	cg20092531	0.464365	9.17264e-08	1.16404e-06	DNA Methylation Data	chr18	54789058	-	Island			No
Factor2	cg27365701	0.464017	9.40492e-08	1.1905e-06	DNA Methylation Data	chr12	89744150	+	N_Shore	DUSP6	Body	No
Factor2	cg25341338	0.46351	9.75309e-08	1.22869e-06	DNA Methylation Data	chr1	116380575	+	Island	NHLH2	3'UTR	Yes
Factor2	cg26472133	0.463505	9.75654e-08	1.22869e-06	DNA Methylation Data	chr7	156797104	+	Island			No
Factor2	cg06319822	0.46347	9.78138e-08	1.22869e-06	DNA Methylation Data	chr16	215960	-	Island	HBM	TSS200	Yes
Factor2	cg24496475	0.463436	9.80498e-08	1.22869e-06	DNA Methylation Data	chr4	1400189	-	Island			No
Factor2	cg10454246	0.462562	1.04379e-07	1.30473e-06	DNA Methylation Data	chr4	41883890	+	Island			Yes
Factor2	cg05671385	-0.462494	1.04883e-07	1.30777e-06	DNA Methylation Data	chr11	104915759	+	OpenSea	CASP1	Body	No
Factor2	cg27347290	-0.461998	1.0867e-07	1.35161e-06	DNA Methylation Data	chr6	31831439	+	S_Shore	NEU1	TSS1500	No
Factor2	cg00004700	-0.461865	1.09705e-07	1.36111e-06	DNA Methylation Data	chr2	106013885	-	N_Shore	FHL2	5'UTR	No
Factor2	cg11957331	0.461457	1.12935e-07	1.39771e-06	DNA Methylation Data	chr19	42828156	+	Island	TMEM145	Body	No
Factor2	cg09671258	0.46108	1.16005e-07	1.43216e-06	DNA Methylation Data	chr1	180202530	+	Island	LHX4	Body	No
Factor2	cg01240056	0.460914	1.17382e-07	1.44559e-06	DNA Methylation Data	chr7	1263927	+	Island			No
Factor2	cg08096786	-0.460818	1.18188e-07	1.45194e-06	DNA Methylation Data	chr16	57571099	-	S_Shore	CCDC102A	TSS1500	No
Factor2	cg06320134	0.460612	1.1993e-07	1.46973e-06	DNA Methylation Data	chr1	6663664	-	Island	KLHL21	TSS1500	No
Factor2	cg10386483	0.460476	1.21097e-07	1.48026e-06	DNA Methylation Data	chr15	35047189	+	Island	GJD2	TSS1500	No
Factor2	cg18652900	0.460443	1.21381e-07	1.48026e-06	DNA Methylation Data	chr19	15580445	-	Island	PGLYRP2	Body	No
Factor2	cg23646541	0.45836	1.40645e-07	1.71101e-06	DNA Methylation Data	chr11	66468185	+	N_Shore	SPTBN2	Body	No
Factor2	cg08876932	0.45832	1.4105e-07	1.71177e-06	DNA Methylation Data	chr11	71955547	+	Island	PHOX2A	TSS1500	No
Factor2	cg10167460	-0.457887	1.45416e-07	1.75683e-06	DNA Methylation Data	chr5	138861954	-	OpenSea	TMEM173	5'UTR	Yes
Factor2	cg08750951	0.457882	1.45465e-07	1.75683e-06	DNA Methylation Data	chr4	89378894	-	Island	HERC5	Body	No
Factor2	cg06766860	-0.45784	1.459e-07	1.75784e-06	DNA Methylation Data	chr12	132863983	-	N_Shore	GALNT9	Body	No
Factor2	cg25403721	0.45694	1.55422e-07	1.86806e-06	DNA Methylation Data	chr12	114885372	-	Island			No
Factor2	cg16741308	-0.456879	1.56093e-07	1.87162e-06	DNA Methylation Data	chr22	44419911	-	Island	PARVB	Body	No
Factor2	cg13962186	0.456684	1.58239e-07	1.89281e-06	DNA Methylation Data	chr9	79633650	-	Island	FOXB2	TSS1500	No
Factor2	cg08533754	-0.4566	1.59171e-07	1.89941e-06	DNA Methylation Data	chr5	54170556	+	OpenSea			Yes
Factor2	cg02743293	-0.456277	1.62816e-07	1.93715e-06	DNA Methylation Data	chr3	113250921	-	N_Shore	SIDT1	TSS1500	No
Factor2	cg00994936	0.456252	1.63108e-07	1.93715e-06	DNA Methylation Data	chr19	1423902	-	Island	DAZAP1	Body	No
Factor2	cg10552126	0.456199	1.63714e-07	1.93807e-06	DNA Methylation Data	chr7	154002064	-	Island	DPP6	TSS1500	Yes
Factor2	cg07770968	0.456177	1.63961e-07	1.93807e-06	DNA Methylation Data	chr8	53852422	-	Island	NPBWR1	TSS200	No
Factor2	cg26727642	0.456064	1.65267e-07	1.94891e-06	DNA Methylation Data	chr6	91123589	-	OpenSea			Yes
Factor2	cg11217865	-0.455884	1.67361e-07	1.96895e-06	DNA Methylation Data	chr5	139227318	-	N_Shore	NRG2	3'UTR	No
Factor2	cg18076732	-0.455751	1.68919e-07	1.98262e-06	DNA Methylation Data	chr13	49832342	-	OpenSea	CDADC1	Body	No
Factor2	cg14398860	-0.455658	1.70019e-07	1.99085e-06	DNA Methylation Data	chr10	134491205	-	OpenSea	INPP5A	Body	No
Factor2	cg21253087	0.455482	1.72124e-07	2.01079e-06	DNA Methylation Data	chr9	139290292	-	N_Shelf	SNAPC4	Body	No
Factor2	cg12812583	0.455439	1.72648e-07	2.01222e-06	DNA Methylation Data	chr8	23567310	-	Island			No
Factor2	cg12961842	0.455317	1.7412e-07	2.02465e-06	DNA Methylation Data	chr19	58446758	+	Island	ZNF418	TSS200	No
Factor2	cg15412815	-0.455191	1.7566e-07	2.03781e-06	DNA Methylation Data	chr11	93271088	+	OpenSea	C11orf75	5'UTR	Yes
Factor2	cg13719746	-0.455007	1.77929e-07	2.05936e-06	DNA Methylation Data	chr9	100747559	-	Island	ANP32B	Body	No
Factor2	cg25789277	0.454924	1.78968e-07	2.06306e-06	DNA Methylation Data	chr3	125677281	+	Island			No
Factor2	cg13689560	-0.454915	1.79074e-07	2.06306e-06	DNA Methylation Data	chr19	2095643	+	Island	C19orf36	TSS1500	No
Factor2	cg18401367	0.454695	1.81843e-07	2.08753e-06	DNA Methylation Data	chr5	176107201	+	Island			No
Factor2	cg15219689	0.45468	1.82032e-07	2.08753e-06	DNA Methylation Data	chr22	50242492	+	Island			No
Factor2	cg08296831	0.454303	1.8688e-07	2.13821e-06	DNA Methylation Data	chr11	65554175	+	Island	OVOL1	TSS1500	Yes
Factor2	cg05131623	0.45426	1.87436e-07	2.13968e-06	DNA Methylation Data	chr3	179755285	+	S_Shore	PEX5L	TSS1500	No
Factor2	cg15712857	0.453561	1.96772e-07	2.24114e-06	DNA Methylation Data	chr16	3096660	+	Island	MMP25	TSS200	Yes
Factor2	cg06644428	0.453292	2.00482e-07	2.27443e-06	DNA Methylation Data	chr2	233284112	-	Island			No
Factor2	cg12974388	0.453283	2.00604e-07	2.27443e-06	DNA Methylation Data	chr2	237072998	+	Island			Yes
Factor2	cg15678844	0.453205	2.01694e-07	2.28161e-06	DNA Methylation Data	chr10	26500780	-	Island	MYO3A	Body	No
Factor2	cg21583565	-0.453067	2.03627e-07	2.29827e-06	DNA Methylation Data	chr2	174219336	+	N_Shore	CDCA7	TSS1500	No
Factor2	cg04694633	-0.452849	2.06722e-07	2.32796e-06	DNA Methylation Data	chr4	124371110	+	OpenSea			No
Factor2	cg04832466	0.452722	2.08553e-07	2.3433e-06	DNA Methylation Data	chr13	112760088	-	Island			Yes
Factor2	cg24675150	0.451658	2.24468e-07	2.51015e-06	DNA Methylation Data	chr12	119212160	-	Island			No
Factor2	cg22747746	0.451658	2.24469e-07	2.51015e-06	DNA Methylation Data	chr8	23564193	+	Island	NKX2-6	TSS1500	Yes
Factor2	cg23773496	-0.45163	2.2491e-07	2.51015e-06	DNA Methylation Data	chr13	107028857	+	OpenSea	LINC00460	TSS200	No
Factor2	cg13777844	0.451162	2.32278e-07	2.58661e-06	DNA Methylation Data	chr19	1754195	+	Island	ONECUT3	1stExon	No
Factor2	cg19923650	0.451094	2.33379e-07	2.5931e-06	DNA Methylation Data	chr5	172659730	-	Island	NKX2-5	3'UTR	No
Factor2	cg17698665	0.45099	2.35058e-07	2.60596e-06	DNA Methylation Data	chr5	1887536	-	Island	IRX4	TSS1500	No
Factor2	cg20396510	-0.450874	2.36931e-07	2.61407e-06	DNA Methylation Data	chr5	66124588	-	OpenSea	MAST4	TSS200	Yes
Factor2	cg21277995	0.450856	2.37237e-07	2.61407e-06	DNA Methylation Data	chr6	393239	-	Island	IRF4	Body	No
Factor2	cg03511806	-0.450848	2.37358e-07	2.61407e-06	DNA Methylation Data	chr5	66124801	-	OpenSea	MAST4	Body	Yes
Factor2	cg05161673	-0.449564	2.59246e-07	2.84886e-06	DNA Methylation Data	chr4	186316570	-	N_Shore	ANKRD37	TSS1500	No
Factor2	cg00916536	0.449494	2.60485e-07	2.85619e-06	DNA Methylation Data	chr2	87017419	-	Island	CD8A	Body	Yes
Factor2	cg12436377	0.448989	2.69668e-07	2.95041e-06	DNA Methylation Data	chr5	87440296	-	S_Shelf			Yes
Factor2	cg13250592	-0.448647	2.76035e-07	3.01349e-06	DNA Methylation Data	chr2	236410085	+	OpenSea	AGAP1	Body	Yes
Factor2	cg11893698	-0.448502	2.78797e-07	3.037e-06	DNA Methylation Data	chr8	143463667	+	OpenSea	TSNARE1	5'UTR	No
Factor2	cg19222778	0.448428	2.80193e-07	3.04557e-06	DNA Methylation Data	chr17	37783613	+	Island	PPP1R1B	5'UTR	No
Factor2	cg03933026	-0.448111	2.86323e-07	3.10545e-06	DNA Methylation Data	chr11	130089890	+	OpenSea			No
Factor2	cg15841063	0.44769	2.94668e-07	3.18905e-06	DNA Methylation Data	chr1	63789500	-	Island	FOXD3	1stExon	No
Factor2	cg19504702	0.447252	3.03583e-07	3.27843e-06	DNA Methylation Data	chr5	153862394	-	Island			No
Factor2	cg24927800	0.447129	3.06147e-07	3.299e-06	DNA Methylation Data	chr2	220283214	+	Island	DES	1stExon	No
Factor2	cg21185289	0.446778	3.13533e-07	3.37132e-06	DNA Methylation Data	chr2	74743437	-	Island	TLX2	3'UTR	No
Factor2	cg06175101	0.446634	3.16611e-07	3.39507e-06	DNA Methylation Data	chr1	94529767	-	OpenSea	ABCA4	Body	No
Factor2	cg08985029	0.446612	3.171e-07	3.39507e-06	DNA Methylation Data	chr12	114843296	+	Island	TBX5	5'UTR	No
Factor2	cg21928701	0.446321	3.23419e-07	3.45533e-06	DNA Methylation Data	chr19	822086	+	Island	LPPR3	TSS200	Yes
Factor2	cg02610222	0.446262	3.24708e-07	3.45687e-06	DNA Methylation Data	chr4	147560282	+	Island	POU4F2	1stExon	No
Factor2	cg02458237	-0.446251	3.24946e-07	3.45687e-06	DNA Methylation Data	chr17	18061763	-	OpenSea	MYO15A	Body	No
Factor2	cg03217253	0.446078	3.28781e-07	3.49024e-06	DNA Methylation Data	chr19	53758055	+	Island	ZNF677	5'UTR	No
Factor2	cg10152624	0.445814	3.34736e-07	3.54593e-06	DNA Methylation Data	chr4	1346939	-	OpenSea	KIAA1530	Body	No
Factor2	cg03220366	0.444844	3.57415e-07	3.77817e-06	DNA Methylation Data	chr10	23481224	-	Island	PTF1A	TSS1500	No
Factor2	cg25963041	0.444739	3.59956e-07	3.797e-06	DNA Methylation Data	chr19	57049777	+	Island	ZFP28	TSS1500	No
Factor2	cg25026152	0.44434	3.69776e-07	3.89238e-06	DNA Methylation Data	chr8	688233	-	Island	ERICH1-AS1	Body	No
Factor2	cg20215112	0.444184	3.73702e-07	3.92544e-06	DNA Methylation Data	chr17	43065055	-	OpenSea			Yes
Factor2	cg04574095	0.443913	3.80572e-07	3.98922e-06	DNA Methylation Data	chr17	7225294	+	N_Shelf	NEURL4	Body	No
Factor2	cg09236434	0.443515	3.90892e-07	4.08883e-06	DNA Methylation Data	chr2	99553642	-	Island	C2orf55	TSS1500	No
Factor2	cg15731035	0.443386	3.94307e-07	4.11594e-06	DNA Methylation Data	chr1	6106539	+	OpenSea	KCNAB2	Body	No
Factor2	cg03659519	0.44279	4.10409e-07	4.27041e-06	DNA Methylation Data	chr18	74961966	-	Island	GALR1	TSS200	Yes
Factor2	cg12474159	0.442775	4.10813e-07	4.27041e-06	DNA Methylation Data	chr1	241587550	-	N_Shore			Yes
Factor2	cg02043600	0.442663	4.13929e-07	4.28876e-06	DNA Methylation Data	chr16	31021933	-	OpenSea	STX1B	TSS200	Yes
Factor2	cg16504626	0.44265	4.14294e-07	4.28876e-06	DNA Methylation Data	chr8	57070013	+	Island			No
Factor2	cg07201456	0.442459	4.19607e-07	4.33478e-06	DNA Methylation Data	chr16	75528813	+	Island	CHST6	5'UTR	No
Factor2	cg11173579	0.442207	4.26758e-07	4.39956e-06	DNA Methylation Data	chr21	33247885	+	S_Shore	HUNK	Body	Yes
Factor2	cg03453917	0.442143	4.28599e-07	4.40945e-06	DNA Methylation Data	chr10	124896232	-	Island	HMX3	Body	No
Factor2	cg09557991	0.441932	4.3469e-07	4.45944e-06	DNA Methylation Data	chr1	12227927	-	S_Shore	TNFRSF1B	Body	Yes
Factor2	cg05661282	0.441913	4.35241e-07	4.45944e-06	DNA Methylation Data	chr19	58220370	-	Island	ZNF154	5'UTR	No
Factor2	cg12116266	-0.441622	4.43788e-07	4.53771e-06	DNA Methylation Data	chr5	138862469	-	OpenSea	TMEM173	TSS1500	No
Factor2	cg25019648	0.441565	4.45498e-07	4.5459e-06	DNA Methylation Data	chr17	72353261	-	Island	BTBD17	Body	No
Factor2	cg24384244	0.441491	4.477e-07	4.55906e-06	DNA Methylation Data	chr3	42947690	-	Island	ZNF662	5'UTR	No
Factor2	cg26098993	-0.441368	4.51391e-07	4.58731e-06	DNA Methylation Data	chr1	192514306	+	OpenSea			Yes
Factor2	cg10615414	0.441128	4.58689e-07	4.65201e-06	DNA Methylation Data	chr20	37353096	+	Island	SLC32A1	TSS200	No
Factor2	cg14029489	0.44098	4.63235e-07	4.68861e-06	DNA Methylation Data	chr12	49689463	-	Island	PRPH	1stExon	Yes
Factor2	cg13500480	-0.440274	4.85536e-07	4.90441e-06	DNA Methylation Data	chr16	50300492	-	OpenSea	ADCY7	1stExon	Yes
Factor2	cg15585318	-0.440218	4.87339e-07	4.91269e-06	DNA Methylation Data	chr3	55515168	+	Island	WNT5A	Body	No
Factor2	cg24884703	0.440074	4.9203e-07	4.95e-06	DNA Methylation Data	chr1	91185422	-	Island			No
Factor2	cg01726273	0.439977	4.95236e-07	4.97225e-06	DNA Methylation Data	chr2	70360150	+	OpenSea			Yes
Factor2	cg15457058	0.439839	4.99796e-07	5.00798e-06	DNA Methylation Data	chr1	47882322	+	Island	FOXE3	1stExon	Yes
Factor2	cg15699267	0.438786	5.35973e-07	5.35973e-06	DNA Methylation Data	chr20	61809557	+	Island	MIR124-3	TSS1500	No
Factor2	C1S	0.819584	7.24478e-38	3.62239e-34	Transcriptome Data
Factor2	STEAP3	0.803323	2.34555e-35	5.86387e-32	Transcriptome Data
Factor2	M6PRBP1	0.778502	6.03488e-32	1.00581e-28	Transcriptome Data
Factor2	C1R	0.762315	5.96783e-30	7.45979e-27	Transcriptome Data
Factor2	SGSM1	-0.750449	1.38075e-28	1.38075e-25	Transcriptome Data
Factor2	MPZL1	0.745773	4.53799e-28	3.78166e-25	Transcriptome Data
Factor2	FRMD3	-0.743062	8.9396e-28	5.85228e-25	Transcriptome Data
Factor2	LAMB3	0.742875	9.36365e-28	5.85228e-25	Transcriptome Data
Factor2	MAP7	-0.741418	1.34311e-27	7.46173e-25	Transcriptome Data
Factor2	GFPT2	0.740251	1.78972e-27	8.65395e-25	Transcriptome Data
Factor2	RARRES1	0.739998	1.90387e-27	8.65395e-25	Transcriptome Data
Factor2	SAA1	0.728467	2.98698e-26	1.23632e-23	Transcriptome Data
Factor2	CDCP1	0.728151	3.21444e-26	1.23632e-23	Transcriptome Data
Factor2	C1RL	0.727536	3.70724e-26	1.32401e-23	Transcriptome Data
Factor2	BASP1	0.726416	4.80263e-26	1.60088e-23	Transcriptome Data
Factor2	UCHL1	0.726088	5.18012e-26	1.61879e-23	Transcriptome Data
Factor2	QSOX1	0.724092	8.18357e-26	2.33312e-23	Transcriptome Data
Factor2	SLC22A11	-0.723978	8.39925e-26	2.33312e-23	Transcriptome Data
Factor2	PLTP	0.7166	4.3986e-25	1.15753e-22	Transcriptome Data
Factor2	SLC22A12	-0.713805	8.12357e-25	2.03089e-22	Transcriptome Data
Factor2	KANK3	-0.71234	1.11738e-24	2.66044e-22	Transcriptome Data
Factor2	KDELR3	0.708342	2.63905e-24	5.99785e-22	Transcriptome Data
Factor2	ZNF189	-0.707187	3.37414e-24	7.33509e-22	Transcriptome Data
Factor2	CCNB1IP1	-0.701338	1.14972e-23	2.39525e-21	Transcriptome Data
Factor2	PDGFD	-0.698062	2.25518e-23	4.51037e-21	Transcriptome Data
Factor2	C3	0.697547	2.50516e-23	4.81762e-21	Transcriptome Data
Factor2	SCGN	-0.69593	3.47875e-23	6.44214e-21	Transcriptome Data
Factor2	PPP1R1A	0.694322	4.81301e-23	8.59466e-21	Transcriptome Data
Factor2	PITPNC1	-0.689361	1.29258e-22	2.22859e-20	Transcriptome Data
Factor2	NR3C2	-0.688913	1.41175e-22	2.35292e-20	Transcriptome Data
Factor2	IL1R2	0.687831	1.74584e-22	2.81588e-20	Transcriptome Data
Factor2	DFNA5	0.686124	2.43666e-22	3.80727e-20	Transcriptome Data
Factor2	PLAUR	0.68572	2.63583e-22	3.99368e-20	Transcriptome Data
Factor2	CRY2	-0.681923	5.48109e-22	7.89878e-20	Transcriptome Data
Factor2	IL20RB	0.681877	5.52914e-22	7.89878e-20	Transcriptome Data
Factor2	ABCG2	-0.678114	1.12984e-21	1.56922e-19	Transcriptome Data
Factor2	SETD3	-0.67693	1.41164e-21	1.90762e-19	Transcriptome Data
Factor2	TUBB3	0.675537	1.83195e-21	2.40572e-19	Transcriptome Data
Factor2	CP	0.675408	1.87646e-21	2.40572e-19	Transcriptome Data
Factor2	LOC730278	0.672415	3.26854e-21	4.08567e-19	Transcriptome Data
Factor2	OSMR	0.671402	3.93823e-21	4.80272e-19	Transcriptome Data
Factor2	BTBD11	0.671038	4.20972e-21	5.01158e-19	Transcriptome Data
Factor2	PNKD	0.66882	6.3107e-21	7.33802e-19	Transcriptome Data
Factor2	S100A11	0.666505	9.59397e-21	1.06703e-18	Transcriptome Data
Factor2	EDG4	0.6665	9.60328e-21	1.06703e-18	Transcriptome Data
Factor2	AGTR1	-0.665915	1.06703e-20	1.15982e-18	Transcriptome Data
Factor2	COL22A1	0.664178	1.45642e-20	1.54938e-18	Transcriptome Data
Factor2	TMEM38B	-0.663781	1.5633e-20	1.60938e-18	Transcriptome Data
Factor2	SLC27A2	-0.663731	1.57719e-20	1.60938e-18	Transcriptome Data
Factor2	FKBP11	0.663189	1.73703e-20	1.73703e-18	Transcriptome Data
Factor2	LIN7A	-0.661438	2.36937e-20	2.32291e-18	Transcriptome Data
Factor2	ALDH3A2	-0.659904	3.10423e-20	2.98484e-18	Transcriptome Data
Factor2	CABLES1	-0.656106	6.01992e-20	5.67917e-18	Transcriptome Data
Factor2	AGPAT9	-0.655392	6.81109e-20	6.30657e-18	Transcriptome Data
Factor2	SLC5A1	-0.654838	7.49376e-20	6.81251e-18	Transcriptome Data
Factor2	RAB6B	0.65387	8.85203e-20	7.90359e-18	Transcriptome Data
Factor2	ATOH8	-0.653393	9.60659e-20	8.42683e-18	Transcriptome Data
Factor2	AQP9	0.653143	1.00271e-19	8.64404e-18	Transcriptome Data
Factor2	HAMP	0.652947	1.03688e-19	8.78715e-18	Transcriptome Data
Factor2	FMOD	0.651783	1.26474e-19	1.05395e-17	Transcriptome Data
Factor2	DUSP23	0.65165	1.29374e-19	1.06044e-17	Transcriptome Data
Factor2	BAIAP2L1	0.650437	1.58971e-19	1.28202e-17	Transcriptome Data
Factor2	TMEM88	-0.647695	2.52425e-19	2.00337e-17	Transcriptome Data
Factor2	ALDH6A1	-0.646568	3.0482e-19	2.38141e-17	Transcriptome Data
Factor2	TPST2	0.645834	3.4452e-19	2.65015e-17	Transcriptome Data
Factor2	HSD11B2	-0.645622	3.56926e-19	2.70398e-17	Transcriptome Data
Factor2	KRT19	0.645166	3.85058e-19	2.87357e-17	Transcriptome Data
Factor2	SERPINF1	0.644516	4.28868e-19	3.15344e-17	Transcriptome Data
Factor2	TSHZ1	-0.644337	4.41781e-19	3.20131e-17	Transcriptome Data
Factor2	C5orf23	-0.639987	9.02998e-19	6.44999e-17	Transcriptome Data
Factor2	MYL3	-0.639787	9.33028e-19	6.57062e-17	Transcriptome Data
Factor2	PABPC4L	-0.639595	9.62556e-19	6.68442e-17	Transcriptome Data
Factor2	IGDCC4	0.637826	1.28261e-18	8.78503e-17	Transcriptome Data
Factor2	PLOD2	0.636711	1.53563e-18	1.03759e-16	Transcriptome Data
Factor2	PLCL2	-0.635104	1.98763e-18	1.32508e-16	Transcriptome Data
Factor2	LHFPL2	0.634189	2.30094e-18	1.51377e-16	Transcriptome Data
Factor2	PYCARD	0.634032	2.35929e-18	1.53201e-16	Transcriptome Data
Factor2	TAF10	0.633805	2.44608e-18	1.568e-16	Transcriptome Data
Factor2	UCRC	0.632798	2.87124e-18	1.80183e-16	Transcriptome Data
Factor2	RUNX1	0.632704	2.91439e-18	1.80183e-16	Transcriptome Data
Factor2	CSNK1D	0.632694	2.91897e-18	1.80183e-16	Transcriptome Data
Factor2	RAVER2	-0.629903	4.53563e-18	2.76563e-16	Transcriptome Data
Factor2	TRIM54	0.628648	5.52182e-18	3.3264e-16	Transcriptome Data
Factor2	SLC16A9	-0.627652	6.45087e-18	3.8398e-16	Transcriptome Data
Factor2	EMX2OS	-0.62707	7.06235e-18	4.15432e-16	Transcriptome Data
Factor2	MAP6D1	0.626062	8.25951e-18	4.74726e-16	Transcriptome Data
Factor2	SAA4	0.626046	8.28005e-18	4.74726e-16	Transcriptome Data
Factor2	GBA3	-0.625987	8.35518e-18	4.74726e-16	Transcriptome Data
Factor2	EDNRB	-0.625817	8.57828e-18	4.81926e-16	Transcriptome Data
Factor2	CTXN1	0.625272	9.33348e-18	5.18527e-16	Transcriptome Data
Factor2	FBXO34	-0.624974	9.77225e-18	5.36937e-16	Transcriptome Data
Factor2	STK39	0.624864	9.93978e-18	5.40205e-16	Transcriptome Data
Factor2	INHBE	0.621964	1.55125e-17	8.34006e-16	Transcriptome Data
Factor2	RGS5	-0.621139	1.75919e-17	9.35737e-16	Transcriptome Data
Factor2	GOLSYN	0.61858	2.59257e-17	1.36451e-15	Transcriptome Data
Factor2	AQP1	-0.618349	2.68471e-17	1.39333e-15	Transcriptome Data
Factor2	NPEPL1	0.618304	2.70306e-17	1.39333e-15	Transcriptome Data
Factor2	NPR3	-0.617155	3.21277e-17	1.63917e-15	Transcriptome Data
Factor2	CENPV	-0.616784	3.39647e-17	1.71539e-15	Transcriptome Data
Factor2	TNFSF12	-0.615628	4.03789e-17	2.01894e-15	Transcriptome Data
Factor2	TMEM149	0.615456	4.14254e-17	2.05076e-15	Transcriptome Data
Factor2	ANKRD46	-0.615173	4.32158e-17	2.11842e-15	Transcriptome Data
Factor2	PRKD1	-0.615032	4.41327e-17	2.12397e-15	Transcriptome Data
Factor2	TSKU	0.615025	4.41787e-17	2.12397e-15	Transcriptome Data
Factor2	C13orf15	-0.61453	4.75549e-17	2.26452e-15	Transcriptome Data
Factor2	RCAN2	-0.614261	4.94942e-17	2.33463e-15	Transcriptome Data
Factor2	APOB	0.61413	5.0468e-17	2.33771e-15	Transcriptome Data
Factor2	EMILIN2	0.614126	5.04945e-17	2.33771e-15	Transcriptome Data
Factor2	SOD2	0.614061	5.09847e-17	2.33875e-15	Transcriptome Data
Factor2	C10orf140	-0.61362	5.44352e-17	2.47433e-15	Transcriptome Data
Factor2	ALDH1L1	-0.613407	5.61748e-17	2.53039e-15	Transcriptome Data
Factor2	SYTL2	0.612979	5.98482e-17	2.6718e-15	Transcriptome Data
Factor2	FREM2	-0.612915	6.04236e-17	2.67361e-15	Transcriptome Data
Factor2	PI3	0.612615	6.31563e-17	2.77001e-15	Transcriptome Data
Factor2	TMEM45A	0.612022	6.8938e-17	2.9973e-15	Transcriptome Data
Factor2	CDC14B	-0.611213	7.76552e-17	3.34721e-15	Transcriptome Data
Factor2	TAL2	-0.610754	8.30618e-17	3.54965e-15	Transcriptome Data
Factor2	NRXN2	-0.607438	1.34747e-16	5.70963e-15	Transcriptome Data
Factor2	VWA5A	0.60684	1.46936e-16	6.17377e-15	Transcriptome Data
Factor2	ZBTB7C	0.605677	1.73816e-16	7.24235e-15	Transcriptome Data
Factor2	DHRS4	-0.60519	1.8642e-16	7.66914e-15	Transcriptome Data
Factor2	PNMAL1	0.605164	1.87127e-16	7.66914e-15	Transcriptome Data
Factor2	ITPKA	0.603778	2.28323e-16	9.28143e-15	Transcriptome Data
Factor2	SLC34A2	0.603261	2.45832e-16	9.91259e-15	Transcriptome Data
Factor2	TRIB3	0.602919	2.58131e-16	1.03252e-14	Transcriptome Data
Factor2	C20orf24	0.602436	2.76571e-16	1.0975e-14	Transcriptome Data
Factor2	TTC39C	0.602275	2.82984e-16	1.11411e-14	Transcriptome Data
Factor2	APM-1	0.601424	3.19357e-16	1.24731e-14	Transcriptome Data
Factor2	IMPDH1	0.601371	3.21807e-16	1.24731e-14	Transcriptome Data
Factor2	PTGFRN	0.599179	4.38772e-16	1.68759e-14	Transcriptome Data
Factor2	CPA4	0.598285	4.97535e-16	1.89899e-14	Transcriptome Data
Factor2	PDE7B	-0.597208	5.78604e-16	2.19168e-14	Transcriptome Data
Factor2	CARD11	0.596402	6.47596e-16	2.43457e-14	Transcriptome Data
Factor2	IDH1	0.595621	7.22089e-16	2.69436e-14	Transcriptome Data
Factor2	COPZ1	0.595512	7.33107e-16	2.70626e-14	Transcriptome Data
Factor2	B4GALT7	0.595483	7.36103e-16	2.70626e-14	Transcriptome Data
Factor2	PSAT1	0.594919	7.9608e-16	2.9054e-14	Transcriptome Data
Factor2	TGFBI	0.594313	8.65901e-16	3.13732e-14	Transcriptome Data
Factor2	SH3BP4	-0.59355	9.62311e-16	3.46155e-14	Transcriptome Data
Factor2	C2	0.593091	1.02518e-15	3.66135e-14	Transcriptome Data
Factor2	CA4	-0.592667	1.08697e-15	3.8545e-14	Transcriptome Data
Factor2	CALU	0.59148	1.27951e-15	4.5053e-14	Transcriptome Data
Factor2	NDRG2	-0.590848	1.39537e-15	4.87891e-14	Transcriptome Data
Factor2	HAO2	-0.588481	1.92681e-15	6.69032e-14	Transcriptome Data
Factor2	SH3BGRL3	0.587808	2.11089e-15	7.27892e-14	Transcriptome Data
Factor2	SDPR	-0.587589	2.17445e-15	7.44675e-14	Transcriptome Data
Factor2	PPP1R13B	-0.587334	2.25075e-15	7.65562e-14	Transcriptome Data
Factor2	SPON2	0.5869	2.38655e-15	8.06267e-14	Transcriptome Data
Factor2	GPHN	-0.586325	2.5792e-15	8.65502e-14	Transcriptome Data
Factor2	FLJ10781	0.586188	2.62731e-15	8.75769e-14	Transcriptome Data
Factor2	SERPINA3	0.585498	2.88289e-15	9.54598e-14	Transcriptome Data
Factor2	MDK	0.585373	2.93153e-15	9.64319e-14	Transcriptome Data
Factor2	C14orf73	-0.584764	3.18133e-15	1.03965e-13	Transcriptome Data
Factor2	LRG1	0.583474	3.78039e-15	1.22026e-13	Transcriptome Data
Factor2	GLT25D1	0.583469	3.78281e-15	1.22026e-13	Transcriptome Data
Factor2	STXBP1	-0.583113	3.9669e-15	1.27144e-13	Transcriptome Data
Factor2	KCNAB1	-0.582853	4.10681e-15	1.3079e-13	Transcriptome Data
Factor2	LDB2	-0.582128	4.52223e-15	1.43109e-13	Transcriptome Data
Factor2	PDGFRL	0.58189	4.66784e-15	1.46787e-13	Transcriptome Data
Factor2	CD44	0.581438	4.95588e-15	1.54871e-13	Transcriptome Data
Factor2	MR1	0.580885	5.33254e-15	1.65607e-13	Transcriptome Data
Factor2	LOC401115	0.580772	5.41299e-15	1.67067e-13	Transcriptome Data
Factor2	PLEKHA9	0.580546	5.57718e-15	1.71079e-13	Transcriptome Data
Factor2	CIRBP	-0.579816	6.1412e-15	1.87232e-13	Transcriptome Data
Factor2	TTPAL	0.579136	6.71618e-15	2.03521e-13	Transcriptome Data
Factor2	BTNL9	-0.578947	6.88482e-15	2.07374e-13	Transcriptome Data
Factor2	SLC10A2	-0.578659	7.15094e-15	2.141e-13	Transcriptome Data
Factor2	CYP4X1	-0.578423	7.37605e-15	2.19525e-13	Transcriptome Data
Factor2	IGFBP1	0.57823	7.5648e-15	2.23811e-13	Transcriptome Data
Factor2	CHI3L2	0.577461	8.36634e-15	2.46069e-13	Transcriptome Data
Factor2	APOLD1	-0.577165	8.69572e-15	2.53683e-13	Transcriptome Data
Factor2	C9orf95	-0.577138	8.72671e-15	2.53683e-13	Transcriptome Data
Factor2	HKDC1	0.577045	8.83283e-15	2.55284e-13	Transcriptome Data
Factor2	PTH1R	-0.576546	9.42766e-15	2.7091e-13	Transcriptome Data
Factor2	EPHA4	-0.576315	9.7155e-15	2.77586e-13	Transcriptome Data
Factor2	C11orf70	0.576255	9.79181e-15	2.78176e-13	Transcriptome Data
Factor2	SNRK	-0.575428	1.09035e-14	3.08009e-13	Transcriptome Data
Factor2	MXRA8	0.574161	1.28492e-14	3.60933e-13	Transcriptome Data
Factor2	C2orf82	0.574049	1.30371e-14	3.64164e-13	Transcriptome Data
Factor2	OBFC2A	0.573454	1.40767e-14	3.9102e-13	Transcriptome Data
Factor2	CCDC85A	-0.57324	1.44719e-14	3.99776e-13	Transcriptome Data
Factor2	PDPN	0.572459	1.60016e-14	4.39604e-13	Transcriptome Data
Factor2	GHR	-0.571987	1.70022e-14	4.64542e-13	Transcriptome Data
Factor2	IRS2	0.571141	1.89488e-14	5.14914e-13	Transcriptome Data
Factor2	LAPTM5	0.569348	2.38212e-14	6.43818e-13	Transcriptome Data
Factor2	EFHD1	-0.568839	2.54128e-14	6.83141e-13	Transcriptome Data
Factor2	C12orf36	0.568174	2.76475e-14	7.39239e-13	Transcriptome Data
Factor2	NME1	0.56742	3.04164e-14	8.08948e-13	Transcriptome Data
Factor2	FLJ31222	-0.567361	3.06449e-14	8.09784e-13	Transcriptome Data
Factor2	SULF2	0.567328	3.07718e-14	8.09784e-13	Transcriptome Data
Factor2	A1CF	-0.566975	3.21732e-14	8.42229e-13	Transcriptome Data
Factor2	PPIC	0.566798	3.29026e-14	8.56838e-13	Transcriptome Data
Factor2	BCAR3	-0.566609	3.36955e-14	8.72941e-13	Transcriptome Data
Factor2	MMP7	0.566454	3.43603e-14	8.85574e-13	Transcriptome Data
Factor2	ETV6	0.565852	3.70657e-14	9.50403e-13	Transcriptome Data
Factor2	UBE2C	0.565695	3.78029e-14	9.64359e-13	Transcriptome Data
Factor2	SERINC2	0.565377	3.93404e-14	9.98488e-13	Transcriptome Data
Factor2	HSP90B1	0.564936	4.15809e-14	1.05002e-12	Transcriptome Data
Factor2	PPP2R2C	0.564333	4.4839e-14	1.12126e-12	Transcriptome Data
Factor2	TBC1D2	0.564331	4.48504e-14	1.12126e-12	Transcriptome Data
Factor2	NAT8B	-0.564236	4.53859e-14	1.129e-12	Transcriptome Data
Factor2	LOC100131277	-0.56403	4.65708e-14	1.15274e-12	Transcriptome Data
Factor2	TMEM44	0.563743	4.82711e-14	1.18894e-12	Transcriptome Data
Factor2	SLAMF8	0.56323	5.1461e-14	1.2613e-12	Transcriptome Data
Factor2	IFI30	0.563116	5.21978e-14	1.27312e-12	Transcriptome Data
Factor2	NTN4	-0.562834	5.40613e-14	1.31217e-12	Transcriptome Data
Factor2	HEY2	-0.562451	5.67017e-14	1.36961e-12	Transcriptome Data
Factor2	C10orf116	-0.561852	6.10801e-14	1.46827e-12	Transcriptome Data
Factor2	SLC22A6	-0.561773	6.16825e-14	1.47566e-12	Transcriptome Data
Factor2	GLYATL1	-0.561711	6.21596e-14	1.47999e-12	Transcriptome Data
Factor2	IL8	0.561372	6.48221e-14	1.53607e-12	Transcriptome Data
Factor2	RBP7	-0.561263	6.57005e-14	1.54954e-12	Transcriptome Data
Factor2	WFDC2	0.561016	6.77471e-14	1.59031e-12	Transcriptome Data
Factor2	GLB1	0.560617	7.11697e-14	1.66284e-12	Transcriptome Data
Factor2	CLIC6	0.560448	7.2672e-14	1.69005e-12	Transcriptome Data
Factor2	KRT80	0.560057	7.62583e-14	1.76524e-12	Transcriptome Data
Factor2	TNFRSF19	-0.55996	7.71822e-14	1.77839e-12	Transcriptome Data
Factor2	CTHRC1	0.559424	8.24405e-14	1.89084e-12	Transcriptome Data
Factor2	C5AR1	0.558799	8.90257e-14	2.03255e-12	Transcriptome Data
Factor2	ANKRD57	-0.558605	9.11684e-14	2.07201e-12	Transcriptome Data
Factor2	C21orf34	-0.558134	9.65947e-14	2.1854e-12	Transcriptome Data
Factor2	SPSB1	0.558053	9.75566e-14	2.19722e-12	Transcriptome Data
Factor2	TUSC1	-0.558008	9.80984e-14	2.19951e-12	Transcriptome Data
Factor2	LOC727882	0.556936	1.11823e-13	2.49604e-12	Transcriptome Data
Factor2	COQ2	0.554871	1.43752e-13	3.19449e-12	Transcriptome Data
Factor2	OSBPL1A	-0.554799	1.45009e-13	3.20817e-12	Transcriptome Data
Factor2	CTSA	0.551968	2.04023e-13	4.4939e-12	Transcriptome Data
Factor2	KMO	0.551861	2.06659e-13	4.53199e-12	Transcriptome Data
Factor2	C9orf5	-0.550334	2.48083e-13	5.41666e-12	Transcriptome Data
Factor2	TUBA1C	0.549593	2.70986e-13	5.891e-12	Transcriptome Data
Factor2	BCL2L2	-0.549497	2.74106e-13	5.93302e-12	Transcriptome Data
Factor2	WFDC3	0.548609	3.04617e-13	6.56503e-12	Transcriptome Data
Factor2	CMBL	-0.548396	3.12425e-13	6.70439e-12	Transcriptome Data
Factor2	NNMT	0.548203	3.19635e-13	6.8298e-12	Transcriptome Data
Factor2	SPINK5L3	0.548099	3.23609e-13	6.88531e-12	Transcriptome Data
Factor2	PPARG	-0.547814	3.34712e-13	7.09136e-12	Transcriptome Data
Factor2	SLC39A14	0.54715	3.62054e-13	7.63826e-12	Transcriptome Data
Factor2	TAGLN2	0.547051	3.66334e-13	7.69608e-12	Transcriptome Data
Factor2	RGS20	0.546345	3.9813e-13	8.32908e-12	Transcriptome Data
Factor2	SLC9A9	0.544766	4.79301e-13	9.98544e-12	Transcriptome Data
Factor2	FCGR1C	0.544312	5.05465e-13	1.04868e-11	Transcriptome Data
Factor2	ZNF671	-0.54377	5.38543e-13	1.11269e-11	Transcriptome Data
Factor2	TMED9	0.543659	5.45554e-13	1.12254e-11	Transcriptome Data
Factor2	ST6GALNAC3	-0.542594	6.17651e-13	1.26568e-11	Transcriptome Data
Factor2	ALDH18A1	0.542485	6.25497e-13	1.27529e-11	Transcriptome Data
Factor2	PTPRB	-0.542459	6.27441e-13	1.27529e-11	Transcriptome Data
Factor2	CASP4	0.542312	6.38234e-13	1.29197e-11	Transcriptome Data
Factor2	TRIM15	-0.541773	6.79488e-13	1.36792e-11	Transcriptome Data
Factor2	SOCS2	-0.541751	6.81223e-13	1.36792e-11	Transcriptome Data
Factor2	HP	0.54171	6.84481e-13	1.36896e-11	Transcriptome Data
Factor2	C7orf41	-0.54073	7.66683e-13	1.52726e-11	Transcriptome Data
Factor2	GAD1	0.539666	8.66935e-13	1.71513e-11	Transcriptome Data
Factor2	EMX2	-0.539656	8.67857e-13	1.71513e-11	Transcriptome Data
Factor2	PARVB	0.538532	9.87662e-13	1.94422e-11	Transcriptome Data
Factor2	MCF2L	-0.53827	1.01783e-12	1.99575e-11	Transcriptome Data
Factor2	ACADL	-0.53816	1.03074e-12	2.01316e-11	Transcriptome Data
Factor2	C16orf30	-0.538105	1.03731e-12	2.01811e-11	Transcriptome Data
Factor2	C21orf2	-0.537228	1.1468e-12	2.22248e-11	Transcriptome Data
Factor2	GPR177	-0.536898	1.19088e-12	2.29899e-11	Transcriptome Data
Factor2	KCNN3	-0.53655	1.23915e-12	2.38297e-11	Transcriptome Data
Factor2	RUNDC3B	-0.536451	1.25313e-12	2.40063e-11	Transcriptome Data
Factor2	SLC7A5	0.53632	1.27208e-12	2.41989e-11	Transcriptome Data
Factor2	PCK1	-0.536314	1.27286e-12	2.41989e-11	Transcriptome Data
Factor2	HTATIP2	0.53591	1.33275e-12	2.52415e-11	Transcriptome Data
Factor2	RSL24D1	-0.53581	1.34801e-12	2.54341e-11	Transcriptome Data
Factor2	C9orf123	-0.535194	1.44589e-12	2.71654e-11	Transcriptome Data
Factor2	C20orf160	-0.535165	1.45063e-12	2.71654e-11	Transcriptome Data
Factor2	TXNRD1	0.535076	1.4653e-12	2.73378e-11	Transcriptome Data
Factor2	PMM2	0.534965	1.48387e-12	2.75812e-11	Transcriptome Data
Factor2	RAMP3	-0.534794	1.513e-12	2.79804e-11	Transcriptome Data
Factor2	SPRY2	-0.534773	1.51654e-12	2.79804e-11	Transcriptome Data
Factor2	CSF3R	0.53471	1.52749e-12	2.80459e-11	Transcriptome Data
Factor2	FBP1	-0.534688	1.53131e-12	2.80459e-11	Transcriptome Data
Factor2	CALM1	-0.534489	1.56616e-12	2.85796e-11	Transcriptome Data
Factor2	FGA	0.534117	1.63355e-12	2.97009e-11	Transcriptome Data
Factor2	SLC11A1	0.534005	1.65437e-12	2.99705e-11	Transcriptome Data
Factor2	LEF1	0.533574	1.73688e-12	3.12698e-11	Transcriptome Data
Factor2	P4HB	0.533566	1.7386e-12	3.12698e-11	Transcriptome Data
Factor2	KIAA1244	0.531742	2.13497e-12	3.82611e-11	Transcriptome Data
Factor2	MRPL50	-0.531478	2.19915e-12	3.92706e-11	Transcriptome Data
Factor2	TMEM132A	0.530041	2.5828e-12	4.59574e-11	Transcriptome Data
Factor2	KCNS1	0.529952	2.60853e-12	4.62505e-11	Transcriptome Data
Factor2	RNASE2	0.529702	2.68231e-12	4.73907e-11	Transcriptome Data
Factor2	RBCK1	0.529593	2.71504e-12	4.78e-11	Transcriptome Data
Factor2	JUB	-0.529362	2.78583e-12	4.88742e-11	Transcriptome Data
Factor2	KL	-0.52933	2.79573e-12	4.88764e-11	Transcriptome Data
Factor2	TACC1	-0.529278	2.81214e-12	4.89919e-11	Transcriptome Data
Factor2	CD163	0.528338	3.1219e-12	5.41996e-11	Transcriptome Data
Factor2	SPRED2	-0.52722	3.53376e-12	6.11378e-11	Transcriptome Data
Factor2	FXYD6	-0.527018	3.61364e-12	6.23041e-11	Transcriptome Data
Factor2	SLC22A4	-0.526774	3.712e-12	6.378e-11	Transcriptome Data
Factor2	GPR98	-0.526667	3.75625e-12	6.43194e-11	Transcriptome Data
Factor2	DNASE2	0.526575	3.79467e-12	6.47555e-11	Transcriptome Data
Factor2	LOC648470	-0.525839	4.11555e-12	6.99924e-11	Transcriptome Data
Factor2	LOC440928	-0.524824	4.601e-12	7.7983e-11	Transcriptome Data
Factor2	LOC728635	-0.524442	4.79808e-12	8.10487e-11	Transcriptome Data
Factor2	MT1F	0.523157	5.52232e-12	9.29684e-11	Transcriptome Data
Factor2	IFIT1	-0.52226	6.08902e-12	1.02165e-10	Transcriptome Data
Factor2	CDCA7	0.521821	6.38726e-12	1.0681e-10	Transcriptome Data
Factor2	ALDH1A3	0.521573	6.56165e-12	1.09361e-10	Transcriptome Data
Factor2	GMPR2	-0.521514	6.60347e-12	1.09405e-10	Transcriptome Data
Factor2	PANX2	0.521508	6.60804e-12	1.09405e-10	Transcriptome Data
Factor2	CBX7	-0.521185	6.84341e-12	1.12864e-10	Transcriptome Data
Factor2	FYN	-0.521156	6.86526e-12	1.12864e-10	Transcriptome Data
Factor2	ARL4C	0.52113	6.8847e-12	1.12864e-10	Transcriptome Data
Factor2	TMEM204	-0.520909	7.05143e-12	1.15219e-10	Transcriptome Data
Factor2	LY96	0.520313	7.52132e-12	1.22296e-10	Transcriptome Data
Factor2	C7orf10	-0.520298	7.53342e-12	1.22296e-10	Transcriptome Data
Factor2	MYO1G	0.520177	7.63318e-12	1.23514e-10	Transcriptome Data
Factor2	PTPRF	0.519882	7.87968e-12	1.27092e-10	Transcriptome Data
Factor2	DCTN3	-0.51974	8.00189e-12	1.28648e-10	Transcriptome Data
Factor2	FCGR2B	0.519304	8.38673e-12	1.34403e-10	Transcriptome Data
Factor2	PCK2	-0.519134	8.54239e-12	1.3646e-10	Transcriptome Data
Factor2	TIMP3	-0.518913	8.74747e-12	1.38851e-10	Transcriptome Data
Factor2	LIFR	-0.518886	8.7732e-12	1.38851e-10	Transcriptome Data
Factor2	FGFR1OP	-0.518884	8.77541e-12	1.38851e-10	Transcriptome Data
Factor2	SAP18	-0.518702	8.94872e-12	1.41147e-10	Transcriptome Data
Factor2	CANX	0.516873	1.0888e-11	1.71194e-10	Transcriptome Data
Factor2	NOMO2	0.516783	1.09938e-11	1.72317e-10	Transcriptome Data
Factor2	CDKL2	-0.51675	1.10318e-11	1.72372e-10	Transcriptome Data
Factor2	MYLIP	-0.516563	1.12551e-11	1.75312e-10	Transcriptome Data
Factor2	NPC1	0.516318	1.15536e-11	1.79404e-10	Transcriptome Data
Factor2	TRIM10	-0.515934	1.20365e-11	1.86324e-10	Transcriptome Data
Factor2	STK32B	-0.515737	1.22912e-11	1.89678e-10	Transcriptome Data
Factor2	CTSZ	0.51528	1.29046e-11	1.98532e-10	Transcriptome Data
Factor2	FLJ11235	-0.514974	1.33316e-11	2.04472e-10	Transcriptome Data
Factor2	GALK1	0.514824	1.35449e-11	2.07108e-10	Transcriptome Data
Factor2	LGALS3BP	0.514642	1.38106e-11	2.10527e-10	Transcriptome Data
Factor2	LOC493869	0.514311	1.43034e-11	2.17377e-10	Transcriptome Data
Factor2	BIRC3	0.514248	1.43987e-11	2.18162e-10	Transcriptome Data
Factor2	FHL2	0.513809	1.50845e-11	2.27862e-10	Transcriptome Data
Factor2	GALNTL2	-0.513311	1.59014e-11	2.39478e-10	Transcriptome Data
Factor2	ASIP	0.513168	1.6143e-11	2.42387e-10	Transcriptome Data
Factor2	KLF2	-0.513118	1.62284e-11	2.42941e-10	Transcriptome Data
Factor2	MSRA	-0.512714	1.69365e-11	2.52783e-10	Transcriptome Data
Factor2	CTSD	0.512557	1.72182e-11	2.56223e-10	Transcriptome Data
Factor2	FABP6	0.51223	1.78217e-11	2.64417e-10	Transcriptome Data
Factor2	KCNS3	0.512004	1.82511e-11	2.69488e-10	Transcriptome Data
Factor2	NKAIN4	0.511994	1.82713e-11	2.69488e-10	Transcriptome Data
Factor2	SYT13	0.511291	1.96724e-11	2.89301e-10	Transcriptome Data
Factor2	OPCML	-0.51087	2.05604e-11	3.01472e-10	Transcriptome Data
Factor2	TEF	-0.510694	2.0943e-11	3.05459e-10	Transcriptome Data
Factor2	GJA4	-0.510689	2.09545e-11	3.05459e-10	Transcriptome Data
Factor2	KLF9	-0.510493	2.13898e-11	3.10899e-10	Transcriptome Data
Factor2	SLC17A4	-0.510325	2.17693e-11	3.15497e-10	Transcriptome Data
Factor2	PTGES	0.510076	2.23428e-11	3.22873e-10	Transcriptome Data
Factor2	VANGL2	0.509706	2.32236e-11	3.34634e-10	Transcriptome Data
Factor2	CYYR1	-0.509478	2.37836e-11	3.41719e-10	Transcriptome Data
Factor2	ESRRG	-0.509399	2.39826e-11	3.4359e-10	Transcriptome Data
Factor2	C1QL4	-0.509274	2.42969e-11	3.47099e-10	Transcriptome Data
Factor2	TLR5	0.509233	2.43999e-11	3.47577e-10	Transcriptome Data
Factor2	TPPP3	-0.508965	2.5093e-11	3.56435e-10	Transcriptome Data
Factor2	NGDN	-0.508521	2.62791e-11	3.72225e-10	Transcriptome Data
Factor2	RAPGEF3	-0.508456	2.6459e-11	3.73714e-10	Transcriptome Data
Factor2	TCEA2	-0.508237	2.70664e-11	3.81218e-10	Transcriptome Data
Factor2	GPNMB	0.508122	2.73927e-11	3.84729e-10	Transcriptome Data
Factor2	AMDHD1	-0.508091	2.7482e-11	3.84903e-10	Transcriptome Data
Factor2	RAPGEF2	-0.507823	2.82573e-11	3.94654e-10	Transcriptome Data
Factor2	DYNC2H1	-0.507511	2.91857e-11	4.06486e-10	Transcriptome Data
Factor2	TMEM158	0.507339	2.97125e-11	4.12674e-10	Transcriptome Data
Factor2	KLHL9	-0.507107	3.04348e-11	4.21534e-10	Transcriptome Data
Factor2	C11orf75	0.50706	3.05849e-11	4.22444e-10	Transcriptome Data
Factor2	SDS	0.506436	3.26227e-11	4.49349e-10	Transcriptome Data
Factor2	SOX13	-0.506314	3.30387e-11	4.53828e-10	Transcriptome Data
Factor2	MTSS1	-0.506095	3.37935e-11	4.62924e-10	Transcriptome Data
Factor2	RBPMS2	-0.506004	3.41139e-11	4.66037e-10	Transcriptome Data
Factor2	CEBPB	0.505528	3.58303e-11	4.88151e-10	Transcriptome Data
Factor2	DERL1	0.504985	3.78906e-11	5.14818e-10	Transcriptome Data
Factor2	RAGE	-0.504621	3.93333e-11	5.32972e-10	Transcriptome Data
Factor2	RHOB	-0.504365	4.0384e-11	5.45729e-10	Transcriptome Data
Factor2	UGDH	0.503952	4.21293e-11	5.6778e-10	Transcriptome Data
Factor2	LOC645638	0.503767	4.29358e-11	5.77095e-10	Transcriptome Data
Factor2	C1orf85	0.503322	4.49388e-11	6.02396e-10	Transcriptome Data
Factor2	NEFL	0.503045	4.62329e-11	6.18087e-10	Transcriptome Data
Factor2	MT1A	0.502392	4.9418e-11	6.58907e-10	Transcriptome Data
Factor2	NME4	0.502182	5.04905e-11	6.71417e-10	Transcriptome Data
Factor2	LDHD	-0.501525	5.39828e-11	7.15952e-10	Transcriptome Data
Factor2	MAD2L2	0.501013	5.68658e-11	7.52194e-10	Transcriptome Data
Factor2	TREM1	0.500618	5.91926e-11	7.80906e-10	Transcriptome Data
Factor2	C19orf10	0.500496	5.99279e-11	7.88525e-10	Transcriptome Data
Factor2	ZFYVE21	-0.500322	6.09959e-11	8.00282e-10	Transcriptome Data
Factor2	LOC644695	0.500299	6.11416e-11	8.00282e-10	Transcriptome Data
Factor2	SRXN1	0.500105	6.23533e-11	8.14012e-10	Transcriptome Data
Factor2	BCL2	-0.500024	6.28682e-11	8.17021e-10	Transcriptome Data
Factor2	SPATA7	-0.500017	6.29106e-11	8.17021e-10	Transcriptome Data
Factor2	DIRAS2	-0.499886	6.37519e-11	8.25802e-10	Transcriptome Data
Factor2	ABHD6	-0.499692	6.50124e-11	8.39954e-10	Transcriptome Data
Factor2	ICAM2	-0.499619	6.5498e-11	8.42115e-10	Transcriptome Data
Factor2	PON2	0.499616	6.55166e-11	8.42115e-10	Transcriptome Data
Factor2	MAP3K8	0.499589	6.56947e-11	8.4224e-10	Transcriptome Data
Factor2	ANKRD33	0.499178	6.8481e-11	8.75716e-10	Transcriptome Data
Factor2	HSPA12B	-0.498426	7.38747e-11	9.40169e-10	Transcriptome Data
Factor2	CHMP5	-0.498423	7.38973e-11	9.40169e-10	Transcriptome Data
Factor2	SLCO2A1	-0.497765	7.89592e-11	1.00202e-09	Transcriptome Data
Factor2	RERGL	-0.497541	8.07546e-11	1.02221e-09	Transcriptome Data
Factor2	ABLIM2	0.497072	8.46419e-11	1.06871e-09	Transcriptome Data
Factor2	NCRNA00219	-0.496908	8.6044e-11	1.08368e-09	Transcriptome Data
Factor2	PPAP2A	-0.496856	8.64946e-11	1.08662e-09	Transcriptome Data
Factor2	LOC643733	-0.496571	8.90016e-11	1.11531e-09	Transcriptome Data
Factor2	SLC5A10	-0.496514	8.9507e-11	1.11884e-09	Transcriptome Data
Factor2	TRIB2	-0.496399	9.05504e-11	1.12906e-09	Transcriptome Data
Factor2	GRHPR	-0.496205	9.23197e-11	1.14825e-09	Transcriptome Data
Factor2	ENTPD6	0.49613	9.30126e-11	1.154e-09	Transcriptome Data
Factor2	FBXL16	-0.495929	9.49012e-11	1.172e-09	Transcriptome Data
Factor2	CYGB	-0.495926	9.49319e-11	1.172e-09	Transcriptome Data
Factor2	CCNO	0.495424	9.98128e-11	1.22922e-09	Transcriptome Data
Factor2	GARS	0.49507	1.03394e-10	1.2702e-09	Transcriptome Data
Factor2	NCOA7	-0.494968	1.04448e-10	1.28e-09	Transcriptome Data
Factor2	MT1X	0.494892	1.05249e-10	1.28667e-09	Transcriptome Data
Factor2	CX3CL1	-0.494814	1.06069e-10	1.29352e-09	Transcriptome Data
Factor2	BDNF	-0.494682	1.07472e-10	1.30745e-09	Transcriptome Data
Factor2	BACE2	0.494312	1.11497e-10	1.35312e-09	Transcriptome Data
Factor2	SNHG7	-0.494221	1.12511e-10	1.36212e-09	Transcriptome Data
Factor2	IMPA2	-0.493757	1.1782e-10	1.42294e-09	Transcriptome Data
Factor2	C5orf62	0.493593	1.19746e-10	1.44272e-09	Transcriptome Data
Factor2	CD36	-0.493549	1.20268e-10	1.44553e-09	Transcriptome Data
Factor2	AURKA	0.493377	1.2234e-10	1.4669e-09	Transcriptome Data
Factor2	C14orf105	-0.492468	1.33849e-10	1.60107e-09	Transcriptome Data
Factor2	SCN4B	-0.492255	1.36696e-10	1.63122e-09	Transcriptome Data
Factor2	RARRES2	0.491958	1.40759e-10	1.67571e-09	Transcriptome Data
Factor2	RASIP1	-0.491522	1.46938e-10	1.74511e-09	Transcriptome Data
Factor2	ADCY9	-0.491252	1.50897e-10	1.78788e-09	Transcriptome Data
Factor2	ARMET	0.490161	1.67983e-10	1.98561e-09	Transcriptome Data
Factor2	AFF3	-0.489701	1.75724e-10	2.07222e-09	Transcriptome Data
Factor2	BTG3	0.488672	1.94318e-10	2.28609e-09	Transcriptome Data
Factor2	FABP4	-0.488264	2.02198e-10	2.37322e-09	Transcriptome Data
Factor2	FAM125A	-0.4881	2.05472e-10	2.40599e-09	Transcriptome Data
Factor2	RABGAP1	-0.487926	2.08983e-10	2.4414e-09	Transcriptome Data
Factor2	TAX1BP3	0.487507	2.17668e-10	2.53692e-09	Transcriptome Data
Factor2	SNRNP200	-0.487409	2.19755e-10	2.55529e-09	Transcriptome Data
Factor2	CD84	0.487384	2.20297e-10	2.55565e-09	Transcriptome Data
Factor2	ROR2	0.487308	2.21931e-10	2.56865e-09	Transcriptome Data
Factor2	COX4I2	-0.487188	2.24531e-10	2.59274e-09	Transcriptome Data
Factor2	PTPN1	0.486634	2.36928e-10	2.72959e-09	Transcriptome Data
Factor2	IVNS1ABP	-0.485985	2.5229e-10	2.89988e-09	Transcriptome Data
Factor2	GPR116	-0.485817	2.56427e-10	2.94067e-09	Transcriptome Data
Factor2	ADORA3	0.485685	2.59718e-10	2.9716e-09	Transcriptome Data
Factor2	ITPR3	0.485567	2.62706e-10	2.99893e-09	Transcriptome Data
Factor2	MOSC1	-0.484983	2.77948e-10	3.1657e-09	Transcriptome Data
Factor2	NME1-NME2	0.4846	2.88387e-10	3.27712e-09	Transcriptome Data
Factor2	DDAH1	-0.484422	2.93381e-10	3.32632e-09	Transcriptome Data
Factor2	C1orf115	-0.484212	2.99377e-10	3.38661e-09	Transcriptome Data
Factor2	ST14	0.483674	3.15242e-10	3.55804e-09	Transcriptome Data
Factor2	FBXO6	0.483613	3.171e-10	3.57095e-09	Transcriptome Data
Factor2	CXCL6	0.483349	3.25236e-10	3.65433e-09	Transcriptome Data
Factor2	ITGAM	0.483175	3.30706e-10	3.70447e-09	Transcriptome Data
Factor2	NAT8	-0.48316	3.31179e-10	3.70447e-09	Transcriptome Data
Factor2	ECT2	0.482934	3.38433e-10	3.77715e-09	Transcriptome Data
Factor2	TRIL	-0.4826	3.49431e-10	3.89121e-09	Transcriptome Data
Factor2	CLEC3B	-0.482544	3.51322e-10	3.90358e-09	Transcriptome Data
Factor2	ASTN2	-0.482472	3.5376e-10	3.92195e-09	Transcriptome Data
Factor2	CDH13	-0.482061	3.67919e-10	4.0699e-09	Transcriptome Data
Factor2	FPR1	0.48197	3.71123e-10	4.09628e-09	Transcriptome Data
Factor2	EFNB2	-0.481928	3.72644e-10	4.10401e-09	Transcriptome Data
Factor2	TNFSF13B	0.481729	3.79768e-10	4.17328e-09	Transcriptome Data
Factor2	GYG1	0.481032	4.05874e-10	4.45037e-09	Transcriptome Data
Factor2	IL6	0.480811	4.14502e-10	4.53289e-09	Transcriptome Data
Factor2	MUC1	0.480793	4.15213e-10	4.53289e-09	Transcriptome Data
Factor2	RGL1	-0.480429	4.2984e-10	4.68235e-09	Transcriptome Data
Factor2	DSE	0.479918	4.51213e-10	4.90449e-09	Transcriptome Data
Factor2	TMEM171	-0.479595	4.65214e-10	5.04571e-09	Transcriptome Data
Factor2	FNDC3B	0.479283	4.79207e-10	5.18622e-09	Transcriptome Data
Factor2	RASL12	-0.478994	4.92496e-10	5.31853e-09	Transcriptome Data
Factor2	GABRB3	-0.478902	4.96766e-10	5.35308e-09	Transcriptome Data
Factor2	NFKBIZ	0.478385	5.21641e-10	5.60904e-09	Transcriptome Data
Factor2	SERPING1	0.478287	5.26514e-10	5.64929e-09	Transcriptome Data
Factor2	FYB	0.478073	5.37218e-10	5.7518e-09	Transcriptome Data
Factor2	MTMR4	0.47791	5.45546e-10	5.82849e-09	Transcriptome Data
Factor2	GIMAP8	-0.477399	5.72445e-10	6.10283e-09	Transcriptome Data
Factor2	DNER	0.477367	5.74208e-10	6.1086e-09	Transcriptome Data
Factor2	PARVG	0.477339	5.7573e-10	6.11178e-09	Transcriptome Data
Factor2	GAL3ST4	0.476538	6.20688e-10	6.57509e-09	Transcriptome Data
Factor2	EPHX2	-0.476368	6.307e-10	6.66702e-09	Transcriptome Data
Factor2	TBX2	-0.476341	6.32324e-10	6.67009e-09	Transcriptome Data
Factor2	LOC100130154	0.476046	6.50031e-10	6.84243e-09	Transcriptome Data
Factor2	ALOX5AP	0.47534	6.94426e-10	7.29439e-09	Transcriptome Data
Factor2	VCAN	0.475007	7.16398e-10	7.50941e-09	Transcriptome Data
Factor2	MVK	0.474579	7.45564e-10	7.79878e-09	Transcriptome Data
Factor2	CYB5R2	0.47446	7.53864e-10	7.86914e-09	Transcriptome Data
Factor2	CTDSPL	-0.473921	7.92693e-10	8.25722e-09	Transcriptome Data
Factor2	KCNK5	-0.473784	8.02884e-10	8.32391e-09	Transcriptome Data
Factor2	VPS37D	-0.473771	8.03861e-10	8.32391e-09	Transcriptome Data
Factor2	JAM3	-0.473768	8.0409e-10	8.32391e-09	Transcriptome Data
Factor2	CRIP2	-0.473405	8.31648e-10	8.5914e-09	Transcriptome Data
Factor2	MRPS12	0.472865	8.74412e-10	9.01456e-09	Transcriptome Data
Factor2	ROBO4	-0.472657	8.91416e-10	9.17095e-09	Transcriptome Data
Factor2	NFIB	-0.472521	9.02798e-10	9.26898e-09	Transcriptome Data
Factor2	JAM2	-0.472466	9.07332e-10	9.29644e-09	Transcriptome Data
Factor2	KIF12	-0.471941	9.52592e-10	9.7254e-09	Transcriptome Data
Factor2	COL7A1	0.471935	9.53089e-10	9.7254e-09	Transcriptome Data
Factor2	GJB2	0.471659	9.77743e-10	9.95665e-09	Transcriptome Data
Factor2	TPSG1	0.470817	1.05673e-09	1.07392e-08	Transcriptome Data
Factor2	NELF	-0.47057	1.08099e-09	1.09634e-08	Transcriptome Data
Factor2	C1orf122	0.470472	1.09076e-09	1.10401e-08	Transcriptome Data
Factor2	PODXL	-0.470421	1.09597e-09	1.10704e-08	Transcriptome Data
Factor2	ADD3	-0.46998	1.14134e-09	1.15054e-08	Transcriptome Data
Factor2	CCDC91	0.469638	1.17774e-09	1.18485e-08	Transcriptome Data
Factor2	IL1RN	0.469592	1.18264e-09	1.18739e-08	Transcriptome Data
[truncated: 2,502 more rows]

## Sheet: SourceData_Figure2A
Table. Source data of Figure 2A
Factor	Feature	TE	seTE	Z-score	Pval	FDR
Factor1	Island	0.955653	0.0231845	41.2196	6.31629e-70	2.27386e-68
Factor2	Island	0.347977	0.0899837	3.86711	0.000184464	0.000642649
Factor3	Island	-0.0109931	0.0915761	-0.120043	0.904662	0.933206
Factor4	Island	0.0500778	0.094873	0.527841	0.598645	0.680565
Factor5	Island	0.339123	0.0911963	3.71861	0.000313466	0.000995717
Factor6	Island	0.16634	0.0941855	1.76608	0.0800825	0.160165
Factor1	N_Shore	0.731154	0.0604343	12.0983	4.05826e-22	5.47865e-21
Factor2	N_Shore	0.127388	0.0936672	1.36001	0.176535	0.273834
Factor3	N_Shore	-0.0275011	0.0902801	-0.304619	0.761216	0.822114
Factor4	N_Shore	0.120731	0.092987	1.29836	0.196807	0.287507
Factor5	N_Shore	0.239367	0.0925819	2.58546	0.010997	0.0247432
Factor6	N_Shore	0.622982	0.0736964	8.45336	1.12233e-13	7.13009e-13
Factor1	N_Shelf	0.341079	0.0877425	3.88727	0.00017147	0.000617294
Factor2	N_Shelf	0.141423	0.0954319	1.48193	0.141143	0.245862
Factor3	N_Shelf	-0.0796504	0.0918524	-0.867156	0.387694	0.475807
Factor4	N_Shelf	0.126891	0.0948386	1.33797	0.183592	0.275389
Factor5	N_Shelf	0.158975	0.0960653	1.65486	0.100728	0.184384
Factor6	N_Shelf	0.726968	0.0674824	10.7727	4.79965e-19	3.45575e-18
Factor1	S_Shore	0.72457	0.0608827	11.9011	1.15705e-21	1.24961e-20
Factor2	S_Shore	0.101829	0.0937712	1.08594	0.279818	0.376596
Factor3	S_Shore	-0.0737063	0.0898862	-0.819996	0.413945	0.502315
Factor4	S_Shore	0.153832	0.0923814	1.66518	0.0986472	0.184384
Factor5	S_Shore	0.240167	0.0923855	2.59962	0.0105784	0.0243078
Factor6	S_Shore	0.616188	0.0739831	8.32878	2.15599e-13	1.2936e-12
Factor1	S_Shelf	0.307025	0.09122	3.36577	0.00104359	0.00288995
Factor2	S_Shelf	0.059201	0.0985264	0.600865	0.549134	0.630919
Factor3	S_Shelf	-0.0606334	0.0942124	-0.643582	0.521151	0.618509
Factor4	S_Shelf	0.0348874	0.0978421	0.356569	0.72208	0.795761
Factor5	S_Shelf	0.104304	0.0990876	1.05264	0.29475	0.38353
Factor6	S_Shelf	0.575496	0.0821668	7.00399	1.89882e-10	8.54469e-10
Factor1	N_Shelf	0.341079	0.0877425	3.88727	0.00017147	0.000617294
Factor2	N_Shelf	0.141423	0.0954319	1.48193	0.141143	0.245862
Factor3	N_Shelf	-0.0796504	0.0918524	-0.867156	0.387694	0.475807
Factor4	N_Shelf	0.126891	0.0948386	1.33797	0.183592	0.275389
Factor5	N_Shelf	0.158975	0.0960653	1.65486	0.100728	0.184384
Factor6	N_Shelf	0.726968	0.0674824	10.7727	4.79965e-19	3.45575e-18
Factor1	OpenSea	0.15477	0.0908749	1.70312	0.0912955	0.178866
Factor2	OpenSea	-0.464839	0.0842473	-5.51756	2.21032e-07	8.84128e-07
Factor3	OpenSea	-0.0620635	0.0905971	-0.685049	0.494716	0.593659
Factor4	OpenSea	0.201265	0.0922402	2.18197	0.0311822	0.0660329
Factor5	OpenSea	-0.0111788	0.0957688	-0.116727	0.907283	0.933206
Factor6	OpenSea	0.731588	0.064972	11.26	3.53278e-20	2.93493e-19
Factor1	TSS1500	0.90101	0.0357796	25.1822	3.63846e-48	7.85908e-47
Factor2	TSS1500	0.213959	0.0927279	2.30738	0.0228548	0.0493663
Factor3	TSS1500	-0.0298656	0.0907104	-0.329241	0.742583	0.81009
Factor4	TSS1500	0.104792	0.0936134	1.11942	0.265336	0.37216
Factor5	TSS1500	0.309469	0.0912082	3.39299	0.000953899	0.00271108
Factor6	TSS1500	0.332761	0.0892847	3.72696	0.000304367	0.000995717
Factor1	TSS200	0.959915	0.0222327	43.1758	4.56811e-72	2.46678e-70
Factor2	TSS200	0.305732	0.0915004	3.34131	0.00113084	0.00305328
Factor3	TSS200	0.00335548	0.0917355	0.0365778	0.970886	0.970886
Factor4	TSS200	0.0474979	0.0950447	0.499743	0.618228	0.695507
Factor5	TSS200	0.335948	0.0914722	3.67268	0.000368283	0.00110485
Factor6	TSS200	0.122481	0.0949406	1.29008	0.199658	0.287507
Factor1	UTR3	0.657825	0.0702706	9.36132	9.17495e-16	6.19309e-15
Factor2	UTR3	0.129992	0.0957935	1.357	0.177485	0.273834
Factor3	UTR3	-0.0358235	0.0923027	-0.388109	0.698665	0.777895
Factor4	UTR3	0.12297	0.0951003	1.29306	0.198628	0.287507
Factor5	UTR3	0.191956	0.0957526	2.0047	0.0473859	0.0984168
Factor6	UTR3	0.572899	0.0797974	7.17941	7.89902e-11	3.8777e-10
Factor1	UTR5	0.904934	0.0356673	25.3715	1.77091e-48	4.78145e-47
Factor2	UTR5	0.179657	0.093681	1.91775	0.0576663	0.117509
Factor3	UTR5	-0.0078272	0.0910437	-0.0859719	0.931641	0.949219
Factor4	UTR5	0.13005	0.0936388	1.38885	0.16761	0.266204
Factor5	UTR5	0.283824	0.0922649	3.07619	0.00263029	0.00676361
Factor6	UTR5	0.334905	0.0895374	3.74039	0.000290264	0.000979642
Factor1	Exon1st	0.960843	0.021298	45.1142	4.18397e-74	4.51869e-72
Factor2	Exon1st	0.321896	0.0908628	3.54267	0.000576895	0.00168391
Factor3	Exon1st	-0.025663	0.091572	-0.28025	0.779798	0.825669
Factor4	Exon1st	0.0599953	0.0948447	0.632563	0.528297	0.620174
Factor5	Exon1st	0.335589	0.0913362	3.67422	0.000366305	0.00110485
Factor6	Exon1st	0.120341	0.0948259	1.26908	0.207021	0.294188
Factor1	ExonBnd	0.526725	0.0745802	7.06253	1.41818e-10	6.65927e-10
Factor2	ExonBnd	0.130266	0.0915311	1.42319	0.157437	0.257624
Factor3	ExonBnd	-0.0114684	0.0883185	-0.129853	0.896914	0.933206
Factor4	ExonBnd	0.153384	0.0904684	1.69544	0.0927455	0.178866
Factor5	ExonBnd	0.134973	0.0923102	1.46216	0.146472	0.251095
Factor6	ExonBnd	0.522046	0.077892	6.70218	8.42875e-10	3.64122e-09
Factor1	Body	0.735087	0.0608781	12.0747	4.59924e-22	5.51909e-21
Factor2	Body	0.10439	0.0945107	1.10453	0.271711	0.376215
Factor3	Body	-0.0559057	0.0907281	-0.616189	0.539009	0.625946
Factor4	Body	0.101597	0.0937764	1.0834	0.280937	0.376596
Factor5	Body	0.247183	0.0930125	2.65753	0.00901199	0.0216288
Factor6	Body	0.604237	0.0758	7.97147	1.38531e-12	7.87437e-12
Factor1	Enhancer	0.879278	0.0407124	21.5973	6.44859e-42	1.16075e-40
Factor2	Enhancer	0.132846	0.0942581	1.40938	0.161468	0.260276
Factor3	Enhancer	-0.0267334	0.0909063	-0.294076	0.769239	0.822553
Factor4	Enhancer	0.147167	0.0933036	1.5773	0.117523	0.211541
Factor5	Enhancer	0.290364	0.0919684	3.15721	0.00204274	0.00538089
Factor6	Enhancer	0.410607	0.086583	4.74236	6.21309e-06	2.39648e-05
Factor1	TFBS	0.720936	0.0634664	11.3593	2.07792e-20	1.87013e-19
Factor2	TFBS	0.136542	0.0949321	1.43831	0.153111	0.2544
Factor3	TFBS	-0.0913648	0.0912201	-1.00159	0.318684	0.400208
Factor4	TFBS	0.101377	0.0945539	1.07216	0.285934	0.376596
Factor5	TFBS	0.257399	0.0935777	2.75065	0.00692869	0.0170068
Factor6	TFBS	0.593602	0.0774979	7.65959	6.90833e-12	3.55285e-11
Factor1	Open_Chromatin	0.767746	0.0595867	12.8845	6.39725e-24	9.87005e-23
Factor2	Open_Chromatin	0.233075	0.0940451	2.47833	0.0146779	0.0323512
Factor3	Open_Chromatin	-0.093626	0.0919398	-1.01834	0.310691	0.39946
Factor4	Open_Chromatin	0.00632613	0.0957958	0.0660376	0.947465	0.956319
Factor5	Open_Chromatin	0.247665	0.0946103	2.61774	0.0100636	0.0236276
Factor6	Open_Chromatin	0.507029	0.0836447	6.0617	1.82068e-08	7.56283e-08
Factor1	TFBS	0.720936	0.0634664	11.3593	2.07792e-20	1.87013e-19
Factor2	TFBS	0.136542	0.0949321	1.43831	0.153111	0.2544
Factor3	TFBS	-0.0913648	0.0912201	-1.00159	0.318684	0.400208
Factor4	TFBS	0.101377	0.0945539	1.07216	0.285934	0.376596
Factor5	TFBS	0.257399	0.0935777	2.75065	0.00692869	0.0170068
Factor6	TFBS	0.593602	0.0774979	7.65959	6.90833e-12	3.55285e-11

## Sheet: SourceData_Figure2B
Table. Source data of Figure 2B
Factor	Feature	TE	seTE	pval	fdr
Factor1	ActivitedNK	0.0702257	0.0534068	0.189481	0.230796
Factor2	ActivitedNK	0.130967	0.0450385	0.00381617	0.00612099
Factor3	ActivitedNK	-0.137309	0.0463575	0.00321657	0.00521084
Factor4	ActivitedNK	-0.321514	0.0442343	1.59096e-12	5.99384e-12
Factor5	ActivitedNK	-0.358592	0.0437418	2.5019e-15	1.26659e-14
Factor6	ActivitedNK	-0.0832759	0.0529189	0.116559	0.14752
Factor1	NK_CD56_bright	0.0147804	0.0537336	0.783442	0.808393
Factor2	NK_CD56_bright	0.190398	0.044397	2.19674e-05	4.50472e-05
Factor3	NK_CD56_bright	-0.379748	0.0431009	2.62421e-17	1.46594e-16
Factor4	NK_CD56_bright	-0.267468	0.0448343	4.89215e-09	1.55398e-08
Factor5	NK_CD56_bright	-0.149043	0.0461537	0.00133063	0.00226908
Factor6	NK_CD56_bright	-0.200871	0.0521113	0.00014016	0.000260988
Factor1	Active_B_RHOB	0.0589742	0.053447	0.270679	0.313215
Factor2	Active_B_RHOB	0.00894	0.0457421	0.845133	0.866528
Factor3	Active_B_RHOB	0.245784	0.0456717	1.18348e-07	3.24955e-07
Factor4	Active_B_RHOB	-0.603511	0.037584	2.59102e-46	1.04936e-44
Factor5	Active_B_RHOB	-0.265122	0.0454894	1.06063e-08	3.18189e-08
Factor6	Active_B_RHOB	0.0233348	0.0531055	0.660665	0.690502
Factor1	INF_resp_B	0.115929	0.0536101	0.0313271	0.0442934
Factor2	INF_resp_B	0.324139	0.0427369	1.8894e-13	8.50231e-13
Factor3	INF_resp_B	-0.125171	0.0463273	0.00715187	0.0111404
Factor4	INF_resp_B	-0.137118	0.0461777	0.00314158	0.00514077
Factor5	INF_resp_B	0.0216031	0.0467388	0.644152	0.678198
Factor6	INF_resp_B	-0.262994	0.0515072	5.67036e-07	1.39182e-06
Factor1	CD8_T_G1_S	0.256675	0.0517655	1.15685e-06	2.75601e-06
Factor2	CD8_T_G1_S	0.321951	0.0427523	2.7301e-13	1.19534e-12
Factor3	CD8_T_G1_S	0.392075	0.0429136	2.12423e-18	1.32356e-17
Factor4	CD8_T_G1_S	-0.344681	0.0437172	2.35325e-14	1.12125e-13
Factor5	CD8_T_G1_S	0.224809	0.0455281	1.11041e-06	2.68486e-06
Factor6	CD8_T_G1_S	-0.0618256	0.053182	0.245889	0.288653
Factor1	CD8_T_EFF.1	-0.0253959	0.0535436	0.635608	0.677424
Factor2	CD8_T_EFF.1	-0.0505766	0.0456101	0.268063	0.312418
Factor3	CD8_T_EFF.1	0.232716	0.045745	5.31813e-07	1.32544e-06
Factor4	CD8_T_EFF.1	-0.493778	0.040861	2.33195e-29	2.3611e-28
Factor5	CD8_T_EFF.1	-0.225434	0.0458797	1.24895e-06	2.93231e-06
Factor6	CD8_T_EFF.1	0.104371	0.0528126	0.0489885	0.0645214
Factor1	CD8_T_EM	0.141181	0.05341	0.00861468	0.0131658
Factor2	CD8_T_EM	0.272027	0.0435235	9.42856e-10	3.18214e-09
Factor3	CD8_T_EM	-0.03951	0.0466568	0.397539	0.435144
Factor4	CD8_T_EM	-0.096378	0.0463999	0.03835	0.0531
Factor5	CD8_T_EM	-0.058708	0.0466656	0.209015	0.25269
Factor6	CD8_T_EM	-0.264144	0.0514786	5.01211e-07	1.26869e-06
Factor1	CD4_T_CCL5	0.0537771	0.0534906	0.315487	0.354923
Factor2	CD4_T_CCL5	0.0669253	0.0454589	0.141653	0.175174
Factor3	CD4_T_CCL5	0.248358	0.0454529	7.66861e-08	2.14192e-07
Factor4	CD4_T_CCL5	-0.474855	0.0412276	4.04681e-27	3.45044e-26
Factor5	CD4_T_CCL5	-0.187474	0.0461428	5.70599e-05	0.000112728
Factor6	CD4_T_CCL5	0.00406617	0.0531472	0.939063	0.950801
Factor1	CD4_T_EM	0.236955	0.0530579	1.10772e-05	2.33053e-05
Factor2	CD4_T_EM	0.429855	0.0408921	2.73914e-23	1.92931e-22
Factor3	CD4_T_EM	-0.287126	0.0449615	4.2006e-10	1.44787e-09
Factor4	CD4_T_EM	-0.206316	0.045847	8.63283e-06	1.84016e-05
Factor5	CD4_T_EM	0.0474162	0.0469298	0.312857	0.354425
Factor6	CD4_T_EM	-0.249603	0.0524242	2.92393e-06	6.57884e-06
Factor1	CD4_T_INF_resp	0.114066	0.0535311	0.033868	0.0472984
Factor2	CD4_T_INF_resp	0.264714	0.0435977	2.66727e-09	8.64197e-09
Factor3	CD4_T_INF_resp	-0.147508	0.0461551	0.00149067	0.00248956
Factor4	CD4_T_INF_resp	-0.106517	0.0463268	0.0219413	0.0317365
Factor5	CD4_T_INF_resp	-0.0186619	0.046714	0.689718	0.716246
Factor6	CD4_T_INF_resp	-0.273442	0.0512423	1.80343e-07	4.86926e-07
Factor1	CD4_T_Naïve	0.124257	0.053823	0.0216034	0.0315293
Factor2	CD4_T_Naïve	-0.0537161	0.0454914	0.238298	0.283855
Factor3	CD4_T_Naïve	0.164027	0.046278	0.000434157	0.000764494
Factor4	CD4_T_Naïve	-0.553883	0.0389981	3.60837e-38	7.30695e-37
Factor5	CD4_T_Naïve	-0.297608	0.0448489	9.17635e-11	3.23167e-10
Factor6	CD4_T_Naïve	-0.0248413	0.0538196	0.644707	0.678198
Factor1	cDC1	0.172896	0.0536426	0.00139914	0.00236105
Factor2	cDC1	0.318445	0.0429846	6.24704e-13	2.53005e-12
Factor3	cDC1	0.311348	0.0445196	9.5956e-12	3.45442e-11
Factor4	cDC1	-0.572368	0.0383293	2.46038e-41	6.64302e-40
Factor5	cDC1	-0.166401	0.0462476	0.000355703	0.000640265
Factor6	cDC1	-0.212654	0.0527469	6.93499e-05	0.000133746
Factor1	ClassicalMono.1	0.167505	0.0538255	0.00202631	0.00334962
Factor2	ClassicalMono.1	0.453197	0.0402349	3.91905e-26	3.02327e-25
Factor3	ClassicalMono.1	0.157385	0.0462537	0.000726186	0.00126497
Factor4	ClassicalMono.1	-0.387958	0.0430889	5.96134e-18	3.44906e-17
Factor5	ClassicalMono.1	0.1194	0.0465559	0.0106465	0.0159697
Factor6	ClassicalMono.1	-0.206753	0.0529498	0.000115163	0.000216934
Factor1	FN1_TAM	0.233685	0.0525669	1.21194e-05	2.5171e-05
Factor2	FN1_TAM	0.591217	0.0360193	6.54498e-48	3.53429e-46
Factor3	FN1_TAM	-0.033118	0.0467511	0.479065	0.51739
Factor4	FN1_TAM	-0.267195	0.0449946	5.71236e-09	1.77962e-08
Factor5	FN1_TAM	0.0924396	0.0466294	0.0480309	0.0639309
Factor6	FN1_TAM	-0.273699	0.0515071	2.01985e-07	5.3642e-07
Factor1	GPNMB_TAM	0.115761	0.0535694	0.0314428	0.0442934
Factor2	GPNMB_TAM	0.456814	0.0401322	1.3584e-26	1.1003e-25
Factor3	GPNMB_TAM	0.261405	0.0451971	1.35861e-08	4.00171e-08
Factor4	GPNMB_TAM	-0.249537	0.0452667	5.92787e-08	1.68476e-07
Factor5	GPNMB_TAM	0.0814651	0.0467232	0.0819087	0.105311
Factor6	GPNMB_TAM	-0.105664	0.0532014	0.0478764	0.0639309
Factor1	Mastcell	-0.0383799	0.0539592	0.477433	0.51739
Factor2	Mastcell	0.0989484	0.045085	0.0286881	0.0411281
Factor3	Mastcell	-0.16352	0.0460332	0.000421744	0.000750798
Factor4	Mastcell	-0.508403	0.0400488	7.86527e-32	9.80133e-31
Factor5	Mastcell	-0.32525	0.0441662	8.40119e-13	3.24046e-12
Factor6	Mastcell	-0.137443	0.0530154	0.0099664	0.0150893
Factor1	ACKR1_EC	0.0686975	0.0549328	0.212007	0.254408
Factor2	ACKR1_EC	0.0308188	0.045378	0.497383	0.533616
Factor3	ACKR1_EC	0.208616	0.0457142	6.47758e-06	1.41807e-05
Factor4	ACKR1_EC	-0.691446	0.0336124	5.31099e-67	8.60381e-65
Factor5	ACKR1_EC	-0.519107	0.0399907	5.21157e-33	7.67522e-32
Factor6	ACKR1_EC	-0.107703	0.0542939	0.0481455	0.0639309
Factor1	CollagenEC	-0.242014	0.0519979	4.77348e-06	1.05932e-05
Factor2	CollagenEC	-0.354034	0.0424493	8.86651e-16	4.63347e-15
Factor3	CollagenEC	-0.489444	0.0409438	7.72169e-29	7.35832e-28
Factor4	CollagenEC	-0.332212	0.0441891	2.97583e-13	1.26864e-12
Factor5	CollagenEC	-0.612511	0.0372022	3.87893e-48	3.14194e-46
Factor6	CollagenEC	-0.00155191	0.0533055	0.976792	0.982038
Factor1	CyclingEC	0.392266	0.049224	2.86485e-14	1.32601e-13
Factor2	CyclingEC	0.415	0.04101	7.5187e-22	5.07513e-21
Factor3	CyclingEC	-0.0953891	0.0465128	0.0408561	0.0560906
Factor4	CyclingEC	-0.0729716	0.0465268	0.117487	0.147542
Factor5	CyclingEC	0.392328	0.0430211	2.42455e-18	1.45473e-17
Factor6	CyclingEC	-0.106719	0.0531363	0.045443	0.0618635
Factor1	CDH19_Fibro	0.052804	0.0548107	0.336083	0.375485
Factor2	CDH19_Fibro	0.384451	0.041755	1.21874e-18	7.89743e-18
Factor3	CDH19_Fibro	0.00384074	0.0468183	0.934655	0.950801
Factor4	CDH19_Fibro	-0.373991	0.0433388	1.03437e-16	5.58559e-16
Factor5	CDH19_Fibro	-0.188769	0.0460307	4.87269e-05	9.8672e-05
Factor6	CDH19_Fibro	-0.193786	0.0533604	0.000327992	0.000597019
Factor1	CollagenFibro	0.177458	0.0530273	0.000916037	0.0015787
Factor2	CollagenFibro	0.305934	0.0430506	4.61747e-12	1.70007e-11
Factor3	CollagenFibro	-0.544181	0.0391538	7.23623e-37	1.30252e-35
Factor4	CollagenFibro	-0.252408	0.0451193	3.82666e-08	1.107e-07
Factor5	CollagenFibro	-0.0494771	0.0467122	0.290074	0.333277
Factor6	CollagenFibro	-0.205067	0.0522734	0.000107136	0.000204188
Factor1	StressFibro	-0.100732	0.0532634	0.0595032	0.077738
Factor2	StressFibro	-0.259021	0.0442001	8.8718e-09	2.71176e-08
Factor3	StressFibro	-0.115493	0.0468817	0.014127	0.0209961
Factor4	StressFibro	-0.464144	0.0418043	1.62799e-25	1.19879e-24
Factor5	StressFibro	-0.511551	0.0407228	2.74511e-31	3.17648e-30
Factor6	StressFibro	0.0970243	0.0528553	0.067339	0.0872713
Factor1	CDprincipalcell	-0.212935	0.0521694	5.65805e-05	0.000112728
Factor2	CDprincipalcell	-0.0618246	0.0455204	0.17508	0.214871
Factor3	CDprincipalcell	0.171761	0.0462703	0.000230941	0.000425141
Factor4	CDprincipalcell	-0.223321	0.045708	1.42839e-06	3.30571e-06
Factor5	CDprincipalcell	-0.20718	0.0460057	8.50618e-06	1.83733e-05
Factor6	CDprincipalcell	0.0805306	0.0528954	0.128887	0.160613
Factor1	Podocyte	-0.062639	0.0536512	0.243871	0.288373
Factor2	Podocyte	0.046231	0.0453198	0.308219	0.35163
Factor3	Podocyte	-0.479935	0.0409546	6.6011e-28	5.94099e-27
Factor4	Podocyte	-0.32559	0.044079	7.23429e-13	2.85842e-12
Factor5	Podocyte	-0.3541	0.0437309	5.17368e-15	2.53981e-14
Factor6	Podocyte	-0.14017	0.052756	0.00828208	0.0127781
Factor1	PT3	-0.00121445	0.0538986	0.982038	0.982038
Factor2	PT3	-0.212364	0.0443089	2.22926e-06	5.08647e-06
Factor3	PT3	0.540195	0.0393229	3.50434e-36	5.67704e-35
Factor4	PT3	0.134254	0.0462571	0.00388323	0.00616748
Factor5	PT3	-0.570143	0.0384492	7.0336e-41	1.62778e-39
Factor6	PT3	0.047756	0.0534016	0.371847	0.40979
Factor1	Cellcycle	0.377306	0.049662	3.38183e-13	1.40476e-12
Factor2	Cellcycle	0.484943	0.0393469	2.51529e-30	2.71651e-29
Factor3	Cellcycle	0.185941	0.045959	6.12347e-05	0.000119518
Factor4	Cellcycle	-0.113226	0.0463998	0.0150582	0.0221766
Factor5	Cellcycle	0.513539	0.0401831	3.50907e-32	4.73725e-31
Factor6	Cellcycle	-0.0840242	0.0533305	0.116124	0.14752
Factor1	EMT	0.275732	0.0531886	3.86207e-07	1.00912e-06
Factor2	EMT	0.578635	0.0368993	1.23094e-44	3.98824e-43
Factor3	EMT	0.0428122	0.0470941	0.36379	0.403657
Factor4	EMT	-0.277045	0.0452378	1.9694e-09	6.51109e-09
Factor5	EMT	-0.133359	0.0467753	0.00455527	0.00716459
Factor6	EMT	-0.272604	0.0527791	4.24307e-07	1.09107e-06

## Sheet: SourceData_Figure2C
Table. Source data of Figure 2C
Factor	Feature	TE	seTE	Z-score	Pval	FDR
Factor1	SBS1	0.341821	0.0887646	3.85088	0.000176521	0.00363128
Factor2	SBS1	0.226671	0.0888151	2.55217	0.0117476	0.0845744
Factor3	SBS1	0.093528	0.0874785	1.06915	0.28679	0.621672
Factor4	SBS1	0.0166281	0.0915283	0.181672	0.856096	0.934038
Factor5	SBS1	0.271231	0.0911072	2.97706	0.0034153	0.0289296
Factor6	SBS1	-0.0277967	0.0926212	-0.300111	0.764525	0.913492
Factor1	SBS4	0.0148757	0.0858563	0.173263	0.862688	0.934038
Factor2	SBS4	0.0171684	0.0836226	0.205309	0.837621	0.934038
Factor3	SBS4	-0.121618	0.0802559	-1.51538	0.131868	0.40402
Factor4	SBS4	0.018556	0.0842997	0.220119	0.82609	0.934038
Factor5	SBS4	0.0386402	0.0864002	0.447224	0.655386	0.85023
Factor6	SBS4	0.335147	0.0806379	4.15619	5.52781e-05	0.00132667
Factor1	SBS5	-0.00840607	0.083308	-0.100903	0.919767	0.960848
Factor2	SBS5	0.061492	0.0809849	0.759301	0.448913	0.734272
Factor3	SBS5	0.0184403	0.0784718	0.234993	0.814548	0.934038
Factor4	SBS5	0.105953	0.0813278	1.30279	0.194726	0.52795
Factor5	SBS5	-0.0514558	0.0837786	-0.614188	0.54006	0.777687
Factor6	SBS5	0.0340823	0.0827502	0.41187	0.681047	0.85279
Factor1	SBS13	0.402523	0.0787167	5.11357	9.9099e-07	7.13513e-05
Factor2	SBS13	0.292351	0.0797027	3.66802	0.000343264	0.00617875
Factor3	SBS13	0.123497	0.0799514	1.54465	0.124627	0.40402
Factor4	SBS13	-0.189964	0.0825149	-2.30218	0.0227588	0.12138
Factor5	SBS13	0.254653	0.0835043	3.04958	0.0027282	0.0268293
Factor6	SBS13	-0.0223969	0.0850193	-0.263433	0.792593	0.920431
Factor1	SBS18	0.124666	0.0813002	1.5334	0.127372	0.40402
Factor2	SBS18	0.0148184	0.0798226	0.185642	0.852987	0.934038
Factor3	SBS18	-0.0991551	0.0767719	-1.29155	0.198581	0.52795
Factor4	SBS18	0.0639725	0.0803036	0.796633	0.426975	0.706718
Factor5	SBS18	0.052149	0.0824146	0.632763	0.527892	0.767842
Factor6	SBS18	0.0782979	0.0811958	0.96431	0.336507	0.648729
Factor1	SBS22a	0.0584846	0.0989416	0.591102	0.555379	0.779079
Factor2	SBS22a	-0.102233	0.0961114	-1.06369	0.28925	0.621672
Factor3	SBS22a	0.0870113	0.0930433	0.93517	0.351266	0.648729
Factor4	SBS22a	0.0421426	0.0972083	0.433529	0.665279	0.85279
Factor5	SBS22a	0.0127927	0.0997422	0.128257	0.898124	0.960848
Factor6	SBS22a	-0.0623375	0.0983156	-0.634055	0.527051	0.767842
Factor1	SBS40b	-0.255997	0.0904141	-2.83138	0.00529855	0.0423884
Factor2	SBS40b	-0.010698	0.0904792	-0.118237	0.906045	0.960848
Factor3	SBS40b	0.0862444	0.087222	0.988792	0.324424	0.648729
Factor4	SBS40b	0.151848	0.0903363	1.68091	0.0949476	0.325534
Factor5	SBS40b	-0.0169486	0.0935297	-0.181211	0.856457	0.934038
Factor6	SBS40b	0.304175	0.088778	3.42625	0.000797812	0.0104441
Factor1	SBS40a	0.0995723	0.0867678	1.14757	0.253048	0.59736
Factor2	SBS40a	0.0497225	0.0847983	0.586362	0.558551	0.779079
Factor3	SBS40a	0.0341169	0.0820672	0.41572	0.678234	0.85279
Factor4	SBS40a	0.197941	0.0839842	2.35688	0.0197755	0.118653
Factor5	SBS40a	0.074982	0.0875449	0.856498	0.393145	0.681097
Factor6	SBS40a	0.188884	0.0851859	2.21731	0.028169	0.144869
Factor1	SBS40c	-0.103755	0.0834347	-1.24355	0.215686	0.544891
Factor2	SBS40c	-0.122932	0.0810578	-1.5166	0.131561	0.40402
Factor3	SBS40c	-0.116866	0.0784219	-1.49022	0.138354	0.415063
Factor4	SBS40c	-0.0617438	0.082205	-0.751096	0.453821	0.734272
Factor5	SBS40c	-0.142331	0.0836257	-1.702	0.0909131	0.323163
Factor6	SBS40c	0.18946	0.0818573	2.31452	0.0220533	0.12138
Factor1	SBS22b	0.00275351	0.117131	0.0235079	0.981278	0.98814
Factor2	SBS22b	-0.124373	0.113617	-1.09467	0.27549	0.619852
Factor3	SBS22b	0.105725	0.109997	0.961168	0.338079	0.648729
Factor4	SBS22b	0.0687296	0.114872	0.598312	0.550572	0.779079
Factor5	SBS22b	-0.0109305	0.11794	-0.0926785	0.926288	0.960848
Factor6	SBS22b	-0.0579894	0.116311	-0.498571	0.618843	0.832835
Factor1	DBS2	-0.0250295	0.109266	-0.229069	0.819308	0.934038
Factor2	DBS2	0.010062	0.110267	0.0912512	0.927485	0.960848
Factor3	DBS2	-0.179161	0.102634	-1.74563	0.084109	0.310556
Factor4	DBS2	0.0335979	0.105395	0.31878	0.750593	0.908281
Factor5	DBS2	0.0331257	0.100085	0.330975	0.741393	0.90475
Factor6	DBS2	0.374972	0.112914	3.32085	0.00127436	0.0152923
Factor1	DBS4	-0.297559	0.0976153	-3.04828	0.00298103	0.0268293
Factor2	DBS4	-0.00325723	0.10319	-0.0315652	0.974885	0.98814
Factor3	DBS4	-0.00338603	0.097571	-0.0347033	0.972389	0.98814
Factor4	DBS4	0.0827569	0.0983142	0.84176	0.402036	0.681097
Factor5	DBS4	0.0642856	0.09348	0.687693	0.493322	0.755727
Factor6	DBS4	0.2755	0.10799	2.55115	0.0123338	0.0845744
Factor1	DBS_C	-0.086236	0.101555	-0.849156	0.397929	0.681097
Factor2	DBS_C	0.0111998	0.102843	0.108902	0.91351	0.960848
Factor3	DBS_C	-0.036632	0.0971764	-0.376964	0.707041	0.870204
Factor4	DBS_C	-0.0993981	0.0978237	-1.01609	0.312165	0.633124
Factor5	DBS_C	-0.0815767	0.0930268	-0.876915	0.382745	0.680435
Factor6	DBS_C	0.000292344	0.111259	0.0026276	0.997909	0.997909
Factor1	DBS_D	-0.10166	0.125198	-0.811991	0.418827	0.701291
Factor2	DBS_D	-0.184499	0.125332	-1.47208	0.144304	0.415595
Factor3	DBS_D	0.123044	0.119184	1.03238	0.304514	0.633124
Factor4	DBS_D	0.0835707	0.120909	0.691187	0.491133	0.755727
Factor5	DBS_D	-0.0461894	0.115013	-0.401601	0.68888	0.855161
Factor6	DBS_D	0.0580275	0.136988	0.423595	0.672818	0.85279
Factor1	ID1	0.33534	0.0782551	4.28521	3.32248e-05	0.000956876
Factor2	ID1	0.386982	0.0742344	5.21297	6.33101e-07	7.13513e-05
Factor3	ID1	0.0905097	0.0779192	1.16158	0.247326	0.59736
Factor4	ID1	-0.0690243	0.0813906	-0.848062	0.397811	0.681097
Factor5	ID1	0.193773	0.0820978	2.36027	0.0196028	0.118653
Factor6	ID1	0.173088	0.0813149	2.12862	0.034988	0.165266
Factor1	ID3	0.142408	0.0839577	1.69618	0.0920118	0.323163
Factor2	ID3	-0.0890414	0.0822557	-1.0825	0.280842	0.621672
Factor3	ID3	-0.143735	0.0789792	-1.81991	0.0708502	0.268485
Factor4	ID3	0.0045474	0.0832593	0.0546173	0.956519	0.983848
Factor5	ID3	-0.0552885	0.0852554	-0.648505	0.517691	0.767842
Factor6	ID3	0.0945495	0.083902	1.1269	0.261657	0.60772
Factor1	ID5	-0.19431	0.0915838	-2.12167	0.035578	0.165266
Factor2	ID5	-0.114666	0.0900829	-1.27289	0.205108	0.52795
Factor3	ID5	0.0454529	0.0875369	0.519243	0.604388	0.821056
Factor4	ID5	0.310766	0.087575	3.54857	0.000523417	0.00837467
Factor5	ID5	-0.0656241	0.0934888	-0.701946	0.483846	0.755727
Factor6	ID5	0.37759	0.086912	4.34452	2.61989e-05	0.00094316
Factor1	ID8	-0.238537	0.0911865	-2.61592	0.00984721	0.0746315
Factor2	ID8	-0.124557	0.0903092	-1.37923	0.169963	0.470666
Factor3	ID8	0.0486507	0.0878304	0.553917	0.580495	0.796107
Factor4	ID8	0.270097	0.0888347	3.04045	0.00280706	0.0268293
Factor5	ID8	0.0278166	0.0939461	0.296091	0.767587	0.913492
Factor6	ID8	0.172265	0.0916368	1.87987	0.0621458	0.248583
Factor1	ID_C	0.0855923	0.0904537	0.946255	0.345604	0.648729
Factor2	ID_C	-0.0915516	0.0880477	-1.0398	0.300177	0.633124
Factor3	ID_C	0.125145	0.084842	1.47504	0.142385	0.415595
Factor4	ID_C	0.0419766	0.0890264	0.471507	0.637992	0.843252
Factor5	ID_C	-0.0195687	0.0913487	-0.21422	0.830678	0.934038
Factor6	ID_C	-0.0801733	0.089929	-0.891517	0.374139	0.67345
Factor1	CN1	-0.25641	0.084302	-3.04156	0.0028321	0.0268293
Factor2	CN1	-0.281288	0.0809161	-3.4763	0.000685694	0.00987399
Factor3	CN1	-0.0775069	0.0833551	-0.92984	0.354126	0.648729
Factor4	CN1	0.0837078	0.086823	0.964121	0.336722	0.648729
Factor5	CN1	-0.172173	0.0842661	-2.04321	0.0429918	0.187601
Factor6	CN1	0.128789	0.0803434	1.60298	0.111294	0.372704
Factor1	CN2	0.181817	0.0836948	2.17238	0.0315866	0.156844
Factor2	CN2	0.15341	0.0814692	1.88304	0.0618632	0.248583
Factor3	CN2	0.0473519	0.081595	0.580328	0.562668	0.779079
Factor4	CN2	-0.0786016	0.0848456	-0.926407	0.3559	0.648729
Factor5	CN2	0.102247	0.0831298	1.22997	0.220864	0.548353
Factor6	CN2	-0.0872843	0.0788823	-1.10651	0.270487	0.618257
Factor1	SV_A	-0.0581117	0.0833614	-0.697105	0.486861	0.755727
Factor2	SV_A	0.0586602	0.0811859	0.722542	0.471133	0.753813
Factor3	SV_A	-0.0510486	0.0785517	-0.649872	0.51681	0.767842
Factor4	SV_A	-0.14815	0.0810585	-1.82769	0.0696662	0.268485
Factor5	SV_A	0.0237937	0.0840572	0.283066	0.777533	0.914847
Factor6	SV_A	0.0547351	0.0828633	0.660547	0.509958	0.767842
Factor1	SV_B	0.20194	0.0810846	2.49048	0.0138933	0.0909377
Factor2	SV_B	0.36909	0.0745669	4.94979	2.04897e-06	9.83504e-05
Factor3	SV_B	0.106977	0.0775062	1.38024	0.169651	0.470666
Factor4	SV_B	0.0376115	0.0812558	0.462878	0.644151	0.843252
Factor5	SV_B	0.189633	0.0818752	2.31613	0.0219628	0.12138
Factor6	SV_B	0.0836823	0.0820075	1.02042	0.309239	0.633124
Factor1	SV_C	0.170239	0.0825848	2.06139	0.0410644	0.18479
Factor2	SV_C	0.0936582	0.0812438	1.15281	0.2509	0.59736
Factor3	SV_C	0.0998792	0.0785023	1.27231	0.205314	0.52795
Factor4	SV_C	-0.157941	0.0812209	-1.94458	0.0537741	0.227749
Factor5	SV_C	0.0394228	0.0843111	0.467588	0.640786	0.843252
Factor6	SV_C	0.0231432	0.0832571	0.277973	0.781432	0.914847
Factor1	BAP1	0.130927	0.0840355	1.558	0.121429	0.345115
Factor2	BAP1	0.429508	0.0743753	5.77487	4.56313e-08	2.46409e-06
Factor3	BAP1	0.0561756	0.0796965	0.704869	0.48203	0.765577
Factor4	BAP1	0.120243	0.0826042	1.45566	0.147664	0.362445
Factor5	BAP1	0.208334	0.0835431	2.49373	0.0137722	0.0826332
Factor6	BAP1	0.300866	0.0804015	3.74204	0.000262977	0.00473359
Factor1	KDM5C	0.101944	0.0832441	1.22464	0.222711	0.461345
Factor2	KDM5C	0.137137	0.0806977	1.69939	0.0914049	0.308491
Factor3	KDM5C	0.0462786	0.0787368	0.587763	0.557612	0.813812
Factor4	KDM5C	0.0631248	0.081996	0.769852	0.442649	0.724334
Factor5	KDM5C	-0.0918037	0.0839082	-1.0941	0.275739	0.48032
Factor6	KDM5C	-0.151216	0.0822019	-1.83957	0.0678914	0.244409
Factor1	KMT2C	-0.100669	0.0836863	-1.20293	0.230978	0.461345
Factor2	KMT2C	-0.00468794	0.0819201	-0.0572258	0.954445	0.954445
Factor3	KMT2C	-0.0952019	0.0788375	-1.20757	0.229191	0.461345
Factor4	KMT2C	-0.0100797	0.0825819	-0.122057	0.903024	0.954445
Factor5	KMT2C	0.287044	0.0812402	3.53327	0.000552062	0.00596227
Factor6	KMT2C	0.349906	0.0783381	4.46662	1.59515e-05	0.000430691
Factor1	MTOR	-0.035563	0.0835694	-0.425551	0.671071	0.862805
Factor2	MTOR	0.186109	0.0799595	2.32754	0.0213295	0.115179
Factor3	MTOR	0.0118656	0.0787736	0.150629	0.880479	0.954445
Factor4	MTOR	0.132665	0.0813634	1.63052	0.105177	0.334091
Factor5	MTOR	0.126109	0.0835429	1.50951	0.133359	0.360071
Factor6	MTOR	-0.110188	0.0825992	-1.334	0.184309	0.414695
Factor1	PBRM1	0.261608	0.0811326	3.22445	0.00156179	0.0120481
Factor2	PBRM1	-0.262716	0.0788451	-3.33205	0.00109566	0.0098609
Factor3	PBRM1	0.0111366	0.0791404	0.14072	0.888288	0.954445
Factor4	PBRM1	-0.00491228	0.0824916	-0.0595488	0.952598	0.954445
Factor5	PBRM1	-0.133396	0.083859	-1.59071	0.113867	0.341602
Factor6	PBRM1	-0.0305881	0.0834553	-0.36652	0.714515	0.878223
Factor1	PTEN	0.161774	0.080877	2.00025	0.0473536	0.182649
Factor2	PTEN	0.207556	0.0779676	2.66209	0.00864872	0.0583789
Factor3	PTEN	0.0355908	0.0771882	0.461092	0.645428	0.850076
Factor4	PTEN	-0.040069	0.0804422	-0.498109	0.619167	0.850076
Factor5	PTEN	0.0940973	0.0821878	1.14491	0.254147	0.46652
Factor6	PTEN	0.0919027	0.0811283	1.13281	0.259178	0.46652
Factor1	SETD2	0.286085	0.0798461	3.58295	0.000464041	0.00596227
Factor2	SETD2	-0.0498548	0.0810583	-0.615049	0.539493	0.80924
Factor3	SETD2	-0.0409893	0.0784298	-0.522624	0.602039	0.850076
Factor4	SETD2	-0.0526223	0.0817061	-0.644044	0.520571	0.803167
Factor5	SETD2	-0.0269865	0.0838765	-0.32174	0.748116	0.878223
Factor6	SETD2	-0.0974057	0.0824184	-1.18184	0.239216	0.461345
Factor1	TP53	0.119313	0.0833321	1.43178	0.154375	0.362445
Factor2	TP53	0.0288584	0.0817077	0.35319	0.724462	0.878223
Factor3	TP53	0.0766146	0.0788054	0.9722	0.332581	0.561231
Factor4	TP53	-0.027367	0.0823752	-0.332224	0.740204	0.878223
Factor5	TP53	0.188147	0.0830374	2.26581	0.024954	0.122501
Factor6	TP53	-0.174304	0.0821328	-2.12222	0.035531	0.15989
Factor1	VHL	0.0123913	0.0842873	0.147012	0.883328	0.954445
Factor2	VHL	-0.0172294	0.0820914	-0.20988	0.834058	0.954445
Factor3	VHL	-0.11569	0.0788252	-1.46768	0.144372	0.362445
Factor4	VHL	-0.0390232	0.0827067	-0.471826	0.637765	0.850076
Factor5	VHL	0.00631756	0.0848761	0.0744327	0.940769	0.954445
Factor6	VHL	0.170135	0.0825671	2.06056	0.0411446	0.170908

## Sheet: SourceData_FigureEV3A
Table. Source data of Figure EV3A
Factor	Feature	TE	seTE	Z-score	Pval
Factor1	Island	0.923524	0.0220684	41.8482	5.09617e-130
Factor2	Island	0.34093	0.054908	6.20911	1.70344e-09
Factor5	Island	0.203281	0.0584569	3.47745	0.000578331
Factor6	Island
Factor1	N_Shore	0.63057	0.0414346	15.2184	1.46536e-39
Factor2	N_Shore
Factor5	N_Shore
Factor6	N_Shore	0.213611	0.0528894	4.03883	6.75818e-05
Factor1	N_Shelf	0.262473	0.0521997	5.02826	8.32315e-07
Factor2	N_Shelf
Factor5	N_Shelf
Factor6	N_Shelf	0.497704	0.0462179	10.7686	3.11423e-23
Factor1	S_Shore	0.653794	0.0396616	16.4843	2.02957e-44
Factor2	S_Shore
Factor5	S_Shore
Factor6	S_Shore	0.236894	0.0524121	4.51983	8.778e-06
Factor1	S_Shelf
Factor2	S_Shelf
Factor5	S_Shelf
Factor6	S_Shelf	0.35132	0.0496562	7.07506	9.7245e-12
Factor1	N_Shelf	0.262473	0.0521997	5.02826	8.32315e-07
Factor2	N_Shelf
Factor5	N_Shelf
Factor6	N_Shelf	0.497704	0.0462179	10.7686	3.11423e-23
Factor1	OpenSea
Factor2	OpenSea	-0.183509	0.0543623	-3.37567	0.000829162
Factor5	OpenSea
Factor6	OpenSea	0.433023	0.0480601	9.01003	2.05431e-17
Factor1	TSS1500	0.838855	0.0295098	28.4263	7.75496e-89
Factor2	TSS1500
Factor5	TSS1500	0.103841	0.0582043	1.78408	0.0753786
Factor6	TSS1500	0.00201429	0.0557021	0.0361618	0.971176
Factor1	TSS200	0.925965	0.021844	42.3899	3.42722e-132
Factor2	TSS200	0.333624	0.0547654	6.09187	3.2611e-09
Factor5	TSS200	0.174464	0.0584483	2.98493	0.00305921
Factor6	TSS200
Factor1	UTR3	0.617243	0.0429603	14.3677	2.38177e-36
Factor2	UTR3
Factor5	UTR3
Factor6	UTR3	0.208139	0.0538118	3.86791	0.000133395
Factor1	UTR5	0.879139	0.0269739	32.5922	1.2746e-102
Factor2	UTR5
Factor5	UTR5
Factor6	UTR5	0.00395116	0.0563153	0.0701614	0.94411
Factor1	Exon1st	0.935275	0.0208882	44.7754	1.28347e-138
Factor2	Exon1st	0.332092	0.055038	6.03387	4.50404e-09
Factor5	Exon1st	0.183047	0.0586036	3.12348	0.00195386
Factor6	Exon1st
Factor1	Body	0.753041	0.0353482	21.3035	6.26261e-63
Factor2	Body
Factor5	Body
Factor6	Body	0.176223	0.0540437	3.26075	0.00123327
Factor1	Enhancer	0.852547	0.0285928	29.8168	1.00126e-93
Factor2	Enhancer
Factor5	Enhancer
Factor6	Enhancer	0.053787	0.0556188	0.967066	0.334253
Factor1	TFBS	0.680558	0.0393051	17.3147	1.16232e-47
Factor2	TFBS
Factor5	TFBS
Factor6	TFBS	0.237849	0.053048	4.48365	1.02893e-05
Factor1	Open_Chromatin	0.70991	0.0379085	18.7269	5.07476e-53
Factor2	Open_Chromatin
Factor5	Open_Chromatin
Factor6	Open_Chromatin	0.19787	0.0538368	3.67537	0.000279362
Factor1	TFBS	0.680558	0.0393051	17.3147	1.16232e-47
Factor2	TFBS
Factor5	TFBS
Factor6	TFBS	0.237849	0.053048	4.48365	1.02893e-05

## Sheet: SourceData_FigureEV3B
Table. Source data of Figure EV3B
Factor	Feature	TE	seTE	z	pval
Factor1	ActivitedNK	0.0398335	0.0843505	0.472237	0.637472
Factor2	ActivitedNK	0.0531858	0.0821035	0.64779	0.518152
Factor3	ActivitedNK	-0.291101	0.0757376	-3.84355	0.000181371
Factor4	ActivitedNK	-0.493074	0.0719896	-6.84923	1.99613e-10
Factor5	ActivitedNK	-0.242053	0.0825727	-2.93139	0.00392618
Factor6	ActivitedNK	-0.0871478	0.0835821	-1.04266	0.298852
Factor1	NK_CD56_bright	-0.108662	0.084042	-1.29295	0.198099
Factor2	NK_CD56_bright	0.165292	0.0811722	2.03631	0.0435525
Factor3	NK_CD56_bright	-0.4499	0.0702561	-6.40371	2.01251e-09
Factor4	NK_CD56_bright	-0.392682	0.0762782	-5.14802	8.48951e-07
Factor5	NK_CD56_bright	-0.101101	0.0846961	-1.19369	0.234563
Factor6	NK_CD56_bright	-0.16153	0.0829234	-1.94794	0.0533673
Factor1	Active_B_RHOB	0.0147858	0.0825085	0.179203	0.85803
Factor2	Active_B_RHOB	0.00953904	0.0803703	0.118689	0.905687
Factor3	Active_B_RHOB	-0.00803125	0.0777367	-0.103313	0.917858
Factor4	Active_B_RHOB	-0.628564	0.0618194	-10.1677	1.22144e-18
Factor5	Active_B_RHOB	-0.214937	0.081136	-2.6491	0.00897189
Factor6	Active_B_RHOB	-0.070564	0.0817995	-0.862646	0.389766
Factor1	INF_resp_B	-0.116566	0.0820961	-1.41988	0.157805
Factor2	INF_resp_B	0.118326	0.0799154	1.48064	0.140888
Factor3	INF_resp_B	-0.0675228	0.0776784	-0.869262	0.386151
Factor4	INF_resp_B	-0.184031	0.0797134	-2.30866	0.0223859
Factor5	INF_resp_B	-0.0200737	0.0832248	-0.241198	0.809744
Factor6	INF_resp_B	-0.383769	0.0756811	-5.07086	1.19937e-06
Factor1	CD8_T_G1_S	-0.0125612	0.0822508	-0.152718	0.878834
Factor2	CD8_T_G1_S	0.331971	0.0751932	4.4149	1.97044e-05
Factor3	CD8_T_G1_S	0.39665	0.0700913	5.65905	7.94934e-08
Factor4	CD8_T_G1_S	-0.152517	0.079765	-1.91208	0.0578517
Factor5	CD8_T_G1_S	0.542122	0.0694221	7.80906	1.0893e-12
Factor6	CD8_T_G1_S	-0.157715	0.0806885	-1.95462	0.0525651
Factor1	CD8_T_EFF.1	-0.0218762	0.0836095	-0.261647	0.793967
Factor2	CD8_T_EFF.1	-0.0153075	0.081447	-0.187945	0.851185
Factor3	CD8_T_EFF.1	0.00577666	0.0787854	0.0733214	0.941652
Factor4	CD8_T_EFF.1	-0.4749	0.0719531	-6.60013	7.33512e-10
Factor5	CD8_T_EFF.1	-0.209788	0.0823741	-2.54677	0.0119228
Factor6	CD8_T_EFF.1	0.00544008	0.0831142	0.0654531	0.947904
Factor1	CD8_T_EM	-0.183858	0.0808354	-2.27447	0.0244151
Factor2	CD8_T_EM	0.13444	0.0793504	1.69426	0.0923771
Factor3	CD8_T_EM	0.111257	0.076954	1.44576	0.150419
Factor4	CD8_T_EM	-0.137436	0.0799721	-1.71855	0.0878453
Factor5	CD8_T_EM	-0.141431	0.082002	-1.72473	0.0867224
Factor6	CD8_T_EM	-0.356998	0.076165	-4.68717	6.36007e-06
Factor1	CD4_T_CCL5	-0.0243331	0.0840927	-0.28936	0.772722
Factor2	CD4_T_CCL5	0.0552133	0.0818028	0.674955	0.500786
Factor3	CD4_T_CCL5	0.0509463	0.0791326	0.64381	0.520723
Factor4	CD4_T_CCL5	-0.467406	0.0728366	-6.41719	1.8788e-09
Factor5	CD4_T_CCL5	-0.146707	0.0838131	-1.7504	0.0821784
Factor6	CD4_T_CCL5	-0.123855	0.0829606	-1.49294	0.137641
Factor1	CD4_T_EM	0.0507871	0.0848512	0.598543	0.550418
Factor2	CD4_T_EM	0.555215	0.0686062	8.09277	2.21857e-13
Factor3	CD4_T_EM	-0.30125	0.0759983	-3.96391	0.000115684
Factor4	CD4_T_EM	-0.264611	0.0804545	-3.28895	0.00126409
Factor5	CD4_T_EM	0.252847	0.0829098	3.04966	0.00272752
Factor6	CD4_T_EM	-0.125128	0.0837882	-1.49339	0.137523
Factor1	CD4_T_INF_resp	-0.0987561	0.0833883	-1.18429	0.238248
Factor2	CD4_T_INF_resp	0.00475588	0.0816158	0.0582715	0.953613
Factor3	CD4_T_INF_resp	-0.124942	0.0782517	-1.59667	0.112531
Factor4	CD4_T_INF_resp	-0.129894	0.0815643	-1.59253	0.113458
Factor5	CD4_T_INF_resp	-0.113205	0.0838449	-1.35017	0.17908
Factor6	CD4_T_INF_resp	-0.350732	0.077981	-4.49767	1.40399e-05
Factor1	CD4_T_Naïve	-0.00774162	0.0844957	-0.0916214	0.927126
Factor2	CD4_T_Naïve	-0.124944	0.081642	-1.53039	0.128115
Factor3	CD4_T_Naïve	0.0313873	0.0795623	0.3945	0.693796
Factor4	CD4_T_Naïve	-0.586468	0.0670504	-8.74666	5.27879e-15
Factor5	CD4_T_Naïve	-0.101453	0.0846626	-1.19832	0.232759
Factor6	CD4_T_Naïve	0.046439	0.0838896	0.553573	0.58073
Factor1	cDC1	-0.105505	0.0828967	-1.27273	0.205166
Factor2	cDC1	0.309905	0.0769797	4.0258	9.14534e-05
Factor3	cDC1	0.255581	0.0755914	3.38109	0.000929604
Factor4	cDC1	-0.588005	0.0655689	-8.96774	1.46315e-15
Factor5	cDC1	-0.00197423	0.0839391	-0.0235197	0.981268
Factor6	cDC1	-0.252936	0.0801232	-3.15683	0.00194293
Factor1	ClassicalMono.1	0.021643	0.0848641	0.255032	0.799062
Factor2	ClassicalMono.1	0.647764	0.0626245	10.3436	4.26611e-19
Factor3	ClassicalMono.1	0.141893	0.079089	1.79409	0.0748965
Factor4	ClassicalMono.1	-0.248622	0.0807335	-3.07954	0.0024835
Factor5	ClassicalMono.1	0.328466	0.0809699	4.05665	8.12689e-05
Factor6	ClassicalMono.1	-0.190032	0.0828619	-2.29336	0.0232747
Factor1	FN1_TAM	0.112813	0.0816227	1.38212	0.169074
Factor2	FN1_TAM	0.667561	0.0575307	11.6036	2.16523e-22
Factor3	FN1_TAM	-0.0823761	0.0770997	-1.06844	0.287112
Factor4	FN1_TAM	-0.238336	0.0781949	-3.04798	0.00274184
Factor5	FN1_TAM	0.201896	0.0810028	2.49246	0.0138193
Factor6	FN1_TAM	-0.0414225	0.0815844	-0.507726	0.612422
Factor1	GPNMB_TAM	-0.033835	0.0848662	-0.398687	0.690714
Factor2	GPNMB_TAM	0.563672	0.0680739	8.28029	7.66693e-14
Factor3	GPNMB_TAM	0.291705	0.0762133	3.82749	0.00019244
Factor4	GPNMB_TAM	-0.207177	0.0815717	-2.53981	0.0121522
Factor5	GPNMB_TAM	0.233287	0.0832619	2.80184	0.0057807
Factor6	GPNMB_TAM	-0.117341	0.0838227	-1.39987	0.163702
Factor1	Mastcell	-0.139568	0.0810248	-1.72254	0.0871187
Factor2	Mastcell	0.0922719	0.0793574	1.16274	0.246859
Factor3	Mastcell	-0.366263	0.0708182	-5.17187	7.62454e-07
Factor4	Mastcell	-0.54526	0.0663002	-8.22411	1.05495e-13
Factor5	Mastcell	-0.262676	0.0794626	-3.30565	0.00119614
Factor6	Mastcell	-0.106822	0.0808638	-1.32101	0.188594
Factor1	ACKR1_EC	-0.00129679	0.0827569	-0.0156698	0.987519
Factor2	ACKR1_EC	0.0180143	0.0805933	0.223521	0.823447
Factor3	ACKR1_EC	-0.0423347	0.0778851	-0.543553	0.58759
Factor4	ACKR1_EC	-0.719817	0.0548206	-13.1304	2.16649e-26
Factor5	ACKR1_EC	-0.310347	0.0792155	-3.91776	0.000137614
Factor6	ACKR1_EC	-0.133564	0.0814918	-1.63899	0.103398
Factor1	CollagenEC	-0.1923	0.084303	-2.28106	0.0240118
Factor2	CollagenEC	-0.392296	0.0769251	-5.09971	1.05441e-06
Factor3	CollagenEC	-0.646836	0.0602508	-10.7357	4.05563e-20
Factor4	CollagenEC	-0.27147	0.0811685	-3.34453	0.00105095
Factor5	CollagenEC	-0.591731	0.0709552	-8.3395	5.47242e-14
Factor6	CollagenEC	0.0138229	0.0852774	0.162094	0.871459
Factor1	CyclingEC	0.271111	0.0814897	3.32694	0.00111449
Factor2	CyclingEC	0.547008	0.0686033	7.97349	4.34234e-13
Factor3	CyclingEC	-0.108405	0.0791531	-1.36956	0.172957
Factor4	CyclingEC	-0.0980836	0.0826324	-1.18699	0.237188
Factor5	CyclingEC	0.693728	0.062517	11.0966	4.61579e-21
Factor6	CyclingEC	0.0367391	0.0839881	0.437432	0.662453
Factor1	CDH19_Fibro	-0.0195441	0.0823418	-0.237354	0.81272
Factor2	CDH19_Fibro	0.48626	0.0692316	7.02368	7.91628e-11
Factor3	CDH19_Fibro	-0.248443	0.0747757	-3.32251	0.00113103
Factor4	CDH19_Fibro	-0.192152	0.0792687	-2.42406	0.0165882
Factor5	CDH19_Fibro	-0.151512	0.0819618	-1.84856	0.0665718
Factor6	CDH19_Fibro	-0.0293601	0.0818152	-0.358859	0.720226
Factor1	CollagenFibro	0.14211	0.0840326	1.69112	0.0929762
Factor2	CollagenFibro	0.383676	0.0762244	5.0335	1.41612e-06
Factor3	CollagenFibro	-0.685357	0.0559458	-12.2504	4.35251e-24
Factor4	CollagenFibro	-0.314958	0.0790882	-3.98236	0.000107885
Factor5	CollagenFibro	0.0945653	0.0850868	1.1114	0.268249
Factor6	CollagenFibro	0.0097269	0.0843375	0.115333	0.908342
Factor1	StressFibro	-0.0979636	0.083012	-1.18011	0.239901
Factor2	StressFibro	-0.268143	0.0781124	-3.43278	0.000780267
Factor3	StressFibro	-0.364903	0.0724605	-5.03589	1.40123e-06
Factor4	StressFibro	-0.412285	0.074351	-5.54512	1.36358e-07
Factor5	StressFibro	-0.459135	0.0747694	-6.14069	7.58454e-09
Factor6	StressFibro	0.058213	0.0827577	0.703415	0.482933
Factor1	CDprincipalcell	-0.227255	0.0805354	-2.82181	0.00545066
Factor2	CDprincipalcell	0.0540677	0.080457	0.672008	0.502656
Factor3	CDprincipalcell	-0.107089	0.0774289	-1.38306	0.168786
Factor4	CDprincipalcell	0.00403538	0.0812366	0.0496744	0.960451
Factor5	CDprincipalcell	-0.420127	0.0755913	-5.55788	1.28401e-07
Factor6	CDprincipalcell	0.0145298	0.0822147	0.17673	0.859968
Factor1	Podocyte	-0.0392555	0.0835929	-0.469603	0.639349
Factor2	Podocyte	0.0655016	0.0813007	0.805671	0.421761
Factor3	Podocyte	-0.561499	0.0634192	-8.85377	2.83817e-15
Factor4	Podocyte	-0.298722	0.0782826	-3.81594	0.000200792
Factor5	Podocyte	-0.322745	0.0798275	-4.04303	8.56232e-05
Factor6	Podocyte	-0.0968172	0.0827503	-1.16999	0.243937
Factor1	PT3	-0.229744	0.0834629	-2.75265	0.00667292
Factor2	PT3	-0.353145	0.078042	-4.52506	1.25382e-05
Factor3	PT3	0.61947	0.0619929	9.99258	3.47334e-18
Factor4	PT3	0.42512	0.076256	5.5749	1.18493e-07
Factor5	PT3	-0.47162	0.076746	-6.14521	7.4153e-09
Factor6	PT3	-0.105736	0.084647	-1.24915	0.213639
Factor1	Cellcycle	0.211673	0.0805196	2.62884	0.00949761
Factor2	Cellcycle	0.571464	0.0646398	8.84075	3.06093e-15
Factor3	Cellcycle	0.18011	0.0761918	2.3639	0.019419
Factor4	Cellcycle	-0.0871799	0.0806131	-1.08146	0.2813
Factor5	Cellcycle	0.744311	0.0551528	13.4955	2.42336e-27
Factor6	Cellcycle	-0.012155	0.0819163	-0.148383	0.882248
Factor1	EMT	0.232682	0.0816971	2.84811	0.00504212
Factor2	EMT	0.701662	0.0571831	12.2704	3.85601e-24
Factor3	EMT	-0.0682522	0.0788998	-0.865049	0.388451
Factor4	EMT	-0.356364	0.0769156	-4.63318	7.98732e-06
Factor5	EMT	0.13869	0.0837548	1.65591	0.0999175
Factor6	EMT	-0.119915	0.0828501	-1.44737	0.149966

## Sheet: SourceData_FigureEV3C
Table. Source data of Figure EV3C
Factor	Feature	TE	seTE	z	pval
Factor6	VHL	-0.0644227	0.0606036	-1.06302	0.288756
Factor5	TP53	0.338464	0.0526197	6.43228	5.99945e-10
Factor6	TP53	0.033747	0.0606087	0.556801	0.578141
Factor1	SETD2	0.347184	0.0541843	6.40746	6.86887e-10
Factor1	PTEN	0.0852261	0.0587401	1.4509	0.148008
Factor2	PTEN	0.0813675	0.0609913	1.33408	0.183344
Factor1	PBRM1	0.281283	0.0559423	5.02809	9.21665e-07
Factor2	PBRM1	-0.125586	0.0605348	-2.0746	0.0390074
Factor2	MTOR	0.129836	0.0617729	2.10183	0.03653
Factor5	KMT2C	-0.0144094	0.05666	-0.254314	0.799454
Factor6	KMT2C	0.0107703	0.0606555	0.177564	0.859203
Factor2	BAP1	0.271931	0.058314	4.66322	4.98214e-06
Factor5	BAP1	0.0628273	0.0567409	1.10727	0.269202
Factor6	BAP1	0.0832184	0.060653	1.37204	0.171229
Factor1	SBS1	0.214659	0.0570789	3.76074	0.00020915
Factor2	SBS1	0.151631	0.0601528	2.52076	0.0123092
Factor5	SBS1	0.146546	0.0563143	2.60228	0.00979189
Factor6	SBS4	0.0427679	0.0612589	0.69815	0.485705
Factor1	SBS13	0.117549	0.057883	2.03081	0.043288
Factor2	SBS13	0.0418838	0.0608888	0.687873	0.492146
Factor4	SBS13	-0.0207857	0.0605186	-0.34346	0.73153
Factor5	SBS13	0.21446	0.0555293	3.8621	0.000141965
Factor4	SBS40a	0.0309501	0.0618131	0.500704	0.617003
Factor6	SBS40a	0.0321501	0.061823	0.520036	0.603479
Factor1	SBS40b	0.0758817	0.0583378	1.30073	0.194499
Factor6	SBS40b	0.0110486	0.0609148	0.181378	0.856212
Factor6	SBS40c	0.14395	0.060256	2.38897	0.0176064
Factor6	DBS2	-0.0186536	0.0607246	-0.307184	0.758948
Factor1	DBS4	0.128877	0.0577453	2.23181	0.0264767
Factor6	DBS4	0.033528	0.0606407	0.552896	0.580808
Factor1	ID1	0.0565482	0.0583677	0.968827	0.333528
Factor2	ID1	-0.0180292	0.0606669	-0.297183	0.766564
Factor5	ID1	0.0632232	0.0567144	1.11476	0.265981
Factor6	ID1	-0.0364596	0.0608205	-0.599462	0.549385
Factor1	ID5	0.178139	0.0578149	3.0812	0.00228232
Factor4	ID5	0.078282	0.0604993	1.29393	0.196837
Factor6	ID5	0.177569	0.0602684	2.9463	0.00350658
Factor1	ID8	0.0499872	0.0592651	0.843452	0.399748
Factor4	ID8	0.136959	0.0606154	2.25947	0.0246822
Factor1	CN1	-0.027144	0.0602554	-0.450482	0.652731
Factor2	CN1	-0.152884	0.0606641	-2.52018	0.0123197
Factor5	CN1	-0.230842	0.0595885	-3.87393	0.000135134
Factor1	CN2	0.0143096	0.0603125	0.237257	0.812641

## Sheet: Compare_DNAMutationalSignature
Table.Prevalence of DNA Mutational Signatures and driver genes
Signature	Discovery (WGS)	Validation (WXS)
SBS1 (clock-like)	101/151 (69%)	209/268 (78%)
SBS4 (tobacco smoke)	87/151 (57%)	73/268 (27%)
SBS13 (APOBEC)	26/151 (17%)	11/268 (4%)
SBS40a (Unknown)	130/151 (86%)	37/268 (14%)
SBS40b (Unknown)	133/151 (88%)	36/268 (13%)
SBS40c (Unknown)	9/151 (6%)	82/268 (31%)
DBS2 (tobacco smoke)*	55/151 (36%)	16/268 (6%)
DBS4 (Unknown)*	11/151 (7%)	36/268 (13%)
ID1 (clock-like)*	108/151 (71%)	2/268 (1%)
ID5 (Unknown)*	142/151 (94%)	222/268 (82%)
ID8 (DNA repair)*	107/151 (70%)	141/268 (52%)
CN1 (Diploid genome)	117/151 (77%)	199/268 (74%)
CN2 (Tetraploidy genome)	29/151 (19%)	94/268 (35%)
SV_B (Unknown)	74/151 (49%)	NA
SV_C (Unknown)	24/151 (16%)	NA
VHL	102/151 (67%)	121/268 (45%)
TP53	7/151 (5%)	10/268 (4%)
SETD2	21/151 (14%)	39/268 (15%)
PTEN	8/151 (5%)	10/268 (4%)
PBRM1	64/151 (42%)	110/268 (41%)
MTOR	14/151 (9%)	26/268 (10%)
KMT2C	5/151 (3%)	12/268 (5%)
BAP1	19/151 (13%)	25/268 (9%)
* DNA mutational signatures without confidence intervals, absolute mutations counts
Validation=TCGA-KIRC
